# Supplementary material for: Computational identification of rare codons of Escherichia coli based on codon pairs preference
Source: BMC Bioinformatics. 2010 Jan 28;11:61. doi: 10.1186/1471-2105-11-61 (PMC2828438; doi:10.1186/1471-2105-11-61)
Supplement: Additional file 1 — The important dataset of this study has been saved in an excel file. Sheet 1a: codon usage patterns. Sheet 2a:1160 rare codon pairs. Sheet 2b: 2890 normal codon pairs. Sheet 3a: identification of rare codons. Sheet 4a: 94 codon pairs containing recognition site. Sheet 4b: 202 codon pairs containing nonsense codon. [file 1471-2105-11-61-S1.XLS]

## Sheet: 1a
AA	AA	codon	essential genes(234-E.coli)	rank	whole genes(4289-E.coli)	rank
Met	M	AUG	1487	1	38012	1
Trp	W	UGG	1016	1	20835	1
Asn	N	AAU	1232	2	24192	2
		AAC	1703	1	29656	1
Asp	D	GAU	1922	1	44103	1
		GAC	1301	2	26201	2
Cys	C	UGU	620	2	7020	2
		UGC	1280	1	8787	1
His	H	CAU	1245	1	17656	1
		CAC	1200	2	13329	2
Lys	K	AAA	1850	1	46044	1
		AAG	900	2	14043	2
Phe	F	UUU	1890	2	30361	1
		UUC	2149	1	22649	2
Tyr	Y	UAU	745	2	22071	1
		UAC	976	1	16734	2
Gln	Q	CAA	1051	2	20970	2
		CAG	2605	1	39560	1
Glu	E	GAA	2300	1	54267	1
		GAG	934	2	24414	2
Ile	I	AUU	1367	2	41551	1
		AUC	1987	1	34426	2
		AUA	760	3	5827	3
STOP	STOP	UAA	659	2	2752	1
		UAG	278	3	321	3
		UGA	780	1	1261	2
Ala	A	GCU	1465	3	20863	4
		GCC	1923	2	35018	2
		GCA	1412	4	27638	3
		GCG	2305	1	46222	1
Gly	G	GGU	1691	2	34009	2
		GGC	1816	1	40725	1
		GGA	767	3	10817	4
		GGG	627	4	15116	3
Pro	P	CCU	633	3	9554	3
		CCC	609	4	7448	4
		CCA	1182	2	11518	2
		CCG	1457	1	31869	1
Thr	T	ACU	731	3	12197	3
		ACC	1866	1	32101	1
		ACA	647	4	9564	4
		ACG	1738	2	19743	2
Val	V	GUU	1674	1	25079	2
		GUC	1315	3	20913	3
		GUA	1031	4	14885	4
		GUG	1421	2	35960	1
Arg	R	CGU	1582	2	28700	2
		CGC	2122	1	30159	1
		CGA	874	4	4787	4
		CGG	1273	3	7320	3
		AGA	787	5	2783	5
		AGG	553	6	1533	6
Leu	L	UUA	827	5	18915	2
		UUG	1153	2	18601	3
		CUU	989	3	15043	5
		CUC	857	4	15183	4
		CUA	254	6	5303	6
		CUG	2574	1	72403	1
Ser	S	UCU	880	5	11498	5
		UCC	910	4	11804	4
		UCA	974	3	9706	6
		UCG	1061	2	12156	2
		AGU	835	6	11917	3
		AGC	1507	1	21961	1

## Sheet: 2a
codon pairs	num codon	aa string	num aa	p value(phase)	global_num_codon	p (n-5):cdf(globle)
CCTAGG	1	PR	2700	1.47273e-48	5	0
CCTAGA	1	PR	2700	1.47273e-48	8	0
CTAGGA	10	LG	9573	5.01533e-158	11	0
CTAGAC	9	LD	7055	1.28765e-247	12	0
CCTAGT	6	PS	2917	7.31979e-45	12	0
GCCTAG	1	A-	440	9.6787e-16	15	0
TCTAGG	4	SR	4642	2.14108e-50	15	0
TCTAGC	5	SS	4754	2.7443e-50	17	0
CTAGTA	9	LV	9562	1.90175e-159	18	0
TCTAGT	9	SS	4754	3.16845e-45	18	0
CTAGGG	21	LG	9573	2.33711e-142	22	0
TCTAGA	5	SR	4642	5.71866e-49	22	0
TTCTAG	2	F-	153	3.814e-10	24	0
CTAGAG	19	LE	7488	6.06779e-247	25	0
CCTAGC	16	PS	2917	2.85137e-34	26	0
CTAGAT	25	LD	7055	2.44048e-222	28	0
CTAGTC	22	LV	9562	6.88767e-141	32	0
CTAGGT	30	LG	9573	1.68676e-131	32	0
CTAGTT	26	LV	9562	5.73685e-136	33	0
ACTAGG	1	TR	4101	2.83886e-74	33	0
CTAGCA	28	LA	15107	1.52655e-230	35	0
GACTAG	3	D-	177	7.65766e-11	36	0
CTAGCT	19	LA	15107	1.68065e-243	37	0
ATAGGA	35	IG	6389	1.91704e-185	39	0
GCTAGA	6	AR	7173	3.40834e-121	40	0
ACTAGA	4	TR	4101	6.81018e-69	40	0
CTAGTG	25	LV	9562	3.58796e-137	43	0
CTAGGC	40	LG	9573	8.47292e-121	44	0
CTAGAA	41	LE	7488	4.42757e-217	45	0
ACTAGT	14	TS	3950	2.31796e-53	45	0
GCTAGT	15	AS	7151	1.29811e-107	51	0
GGGCCC	14	GP	2718	3.25125e-56	52	0
GGCTAG	1	G-	287	3.86818e-10	53	0
GCTAGG	2	AR	7173	1.28284e-128	56	0
CATAGG	2	HR	1706	4.15152e-61	56	0
CCTAAG	47	PK	2141	1.25585e-67	62	0
CACTAG	2	H-	186	1.35977e-12	63	0
ACTAGC	24	TS	3950	7.40638e-44	63	0
TATAGG	8	YR	2488	1.67078e-80	75	1.0158e-316
GGCGCC	34	GA	8315	5.72031e-179	77	1.717e-314
CTAGCC	39	LA	15107	2.22566e-216	70	2.1739e-322
CCCCCC	28	PP	2227	8.29143e-32	78	2.1893e-313
ATAGGG	67	IG	6389	1.26043e-151	79	2.7563e-312
GTCCTA	8	VL	9715	6.93348e-164	71	3.0286e-321
CTAAGA	21	LR	8208	4.72411e-71	80	3.4266e-311
TCTAAG	53	SK	2872	6.61694e-51	80	3.4266e-311
TCCAAG	47	SK	2872	3.72157e-55	83	6.115e-308
GTAGGA	80	VG	6601	3.07915e-93	83	6.115e-308
CTTAGA	19	LR	8208	3.59128e-73	84	7.2403e-307
GAGACC	67	ET	4014	1.95318e-143	87	1.12e-303
CTAGCG	48	LA	15107	8.23088e-206	88	1.2659e-302
ATAGAC	72	ID	4845	2.50576e-273	95	2.1881e-295
GAGCCC	41	EP	2802	3.97285e-106	97	2.3244e-293
CTAAGG	14	LR	8208	6.97233e-79	98	2.359e-292
CATAGA	31	HR	1706	3.19644e-31	100	2.3571e-290
CCAAGG	7	PR	2700	7.99762e-40	100	2.3571e-290
AATAGG	13	NR	2765	8.61146e-84	101	2.3211e-289
GGTCCC	41	GP	2718	7.22241e-34	102	2.2633e-288
GGGTCC	20	GS	5479	8.04872e-73	108	1.5902e-282
CTCCTA	4	LL	15812	6.19339e-185	111	1.1756e-279
AGTAGG	4	SR	4642	2.14108e-50	111	1.1756e-279
CACGTG	40	HV	1809	3.63335e-57	112	1.044e-278
CTTGGA	87	LG	9573	3.5293e-82	114	8.0167e-277
TTAGGA	110	LG	9573	6.98575e-68	114	8.0167e-277
TATAGT	68	YS	2466	1.03716e-30	115	6.9335e-276
ATAGTA	38	IV	5550	1.75473e-152	115	6.9335e-276
ATAGGT	109	IG	6389	2.394e-117	115	6.9335e-276
TTAGAC	95	LD	7055	7.19318e-149	116	5.9449e-275
GGTCTC	54	GL	9973	5.01728e-114	121	2.4256e-270
GAGTAG	17	E-	350	1.13578e-11	121	2.4256e-270
AGGGTC	13	RV	5084	5.41857e-74	123	1.5991e-268
GTCCCA	41	VP	4083	7.05533e-65	124	1.2826e-267
GCTAGC	51	AS	7151	5.7487e-72	124	1.2826e-267
ACTAAG	73	TK	2149	7.42874e-50	124	1.2826e-267
ATAGAG	87	IE	4508	3.12978e-233	125	1.0206e-266
ATAGGC	115	IG	6389	4.13653e-113	127	6.3093e-265
GATAGG	11	DR	3402	1.75635e-109	128	4.9026e-264
CCCCTA	13	PL	6920	3.41759e-106	129	3.78e-263
CCCAAG	32	PK	2141	8.00028e-81	130	2.892e-262
CCTAAT	104	PN	1753	4.8606e-20	132	1.6545e-260
GTCAAG	77	VK	4496	1.18435e-158	133	1.2373e-259
TGTAAG	65	CK	487	1.71967e-10	133	1.2373e-259
GAGCTC	87	EL	8199	3.97526e-193	134	9.1841e-259
ACCCCC	96	TP	4337	2.67527e-36	139	1.8529e-254
GAGAGG	39	ER	4879	3.34715e-128	139	1.8529e-254
CTAAGT	84	LS	9281	3.23879e-37	142	6.5044e-252
CCAAGT	49	PS	2917	2.47763e-14	144	3.1249e-250
GTCCCC	90	VP	4083	1.88563e-34	146	1.4603e-248
TTGGAG	56	LE	7488	6.05134e-200	146	1.4603e-248
CCCCTC	40	PL	6920	2.1446e-77	147	9.8807e-248
TTAGAG	118	LE	7488	2.1923e-144	149	4.4328e-246
CTTAGG	6	LR	8208	8.98844e-90	153	8.2365e-243
TGTAGG	3	CR	931	6.87836e-31	153	8.2365e-243
TATAGA	19	YR	2488	4.36456e-67	154	5.3197e-242
CCCCCT	40	PP	2227	3.29754e-24	159	5.4304e-238
CTTGTA	57	LV	9562	8.286e-105	160	3.3759e-237
GAGACT	93	ET	4014	2.0316e-121	160	3.3759e-237
CCCCCA	19	PP	2227	6.05261e-39	161	2.0856e-236
TATACT	101	YT	2086	1.17865e-32	161	2.0856e-236
CTCGAG	129	LE	7488	2.55427e-136	162	1.2805e-235
AGTCCC	36	SP	3491	2.93099e-28	163	7.814e-235
GGGCTC	35	GL	9973	9.11668e-133	164	4.7392e-234
TTAGTA	76	LV	9562	9.44072e-90	165	2.8569e-233
CTTAGT	84	LS	9281	3.23879e-37	166	1.7118e-232
AATAGA	34	NR	2765	4.26471e-62	166	1.7118e-232
CCAAGA	27	PR	2700	9.87822e-23	167	1.0196e-231
TCTAAT	123	SN	2718	4.22642e-15	168	6.0365e-231
GAATAG	10	E-	350	1.54536e-16	168	6.0365e-231
AGGTCC	3	RS	3745	3.19045e-41	171	1.2092e-228
ATAGAT	148	ID	4845	1.05772e-201	171	1.2092e-228
TCGGAG	69	SE	4374	4.94118e-85	172	6.9926e-228
AGACTA	15	RL	8315	6.51125e-79	172	6.9926e-228
GTAGGG	161	VG	6601	1.14111e-47	173	4.0204e-227
AGTCTA	19	SL	8995	4.78319e-82	178	2.3183e-223
GACATA	48	DI	4766	2.80943e-296	178	2.3183e-223
AGCCCC	60	SP	3491	2.66865e-16	179	1.2883e-222
GTCCTC	100	VL	9715	8.53997e-76	180	7.119e-222
ATCCTA	19	IL	6943	1.53325e-140	181	3.9122e-221
ATAGTT	85	IV	5550	2.3479e-109	181	3.9122e-221
GGGGGG	57	GG	7370	1.54374e-130	183	1.1622e-219
GTCCCT	97	VP	4083	2.85914e-31	184	6.2825e-219
AGGACC	10	RT	3413	1.24418e-48	185	3.3779e-218
GAGGGA	97	EG	4932	7.98356e-163	185	3.3779e-218
GAGAGA	69	ER	4879	7.93543e-101	185	3.3779e-218
CATAAG	158	HK	1092	1.16998e-17	185	3.3779e-218
TCCTAT	101	SY	2207	3.02417e-12	186	1.8064e-217
CGAGAG	75	RE	5158	7.33729e-105	187	9.6087e-217
CTAATA	30	LI	8110	4.16061e-154	187	9.6087e-217
GCCCTA	41	AL	15115	4.24827e-214	188	5.0839e-216
CATATA	58	HI	1882	4.86281e-79	188	5.0839e-216
GTGTCC	70	VS	6090	8.34344e-44	189	2.6756e-215
TCCCTA	18	SL	8995	3.52849e-83	189	2.6756e-215
GTAGAC	175	VD	5150	6.14385e-117	189	2.6756e-215
TTCCTA	13	FL	4567	4.66503e-149	190	1.4007e-214
TCCGAG	127	SE	4374	5.48e-50	191	7.2947e-214
CCTAAA	158	PK	2141	1.1293e-14	191	7.2947e-214
CGAGGG	39	RG	4506	6.60181e-41	192	3.7792e-213
GGTCCT	98	GP	2718	5.30555e-10	193	1.9477e-212
GACCCC	89	DP	2981	2.7638e-76	194	9.9866e-212
CGAGAC	37	RD	4049	5.89334e-102	196	2.5853e-210
GAGGAC	154	ED	3290	1.32531e-216	196	2.5853e-210
GGAGGG	58	GG	7370	1.30067e-129	197	1.3054e-209
CTCATA	31	LI	8110	6.39346e-153	197	1.3054e-209
AGTATA	43	SI	4185	1.39821e-54	197	1.3054e-209
CCCGAG	82	PE	4654	4.35097e-162	197	1.3054e-209
ATACTA	30	IL	6943	3.67353e-127	197	1.3054e-209
ATTGGA	117	IG	6389	9.95788e-112	199	3.278e-208
GAGGTA	139	EV	5152	1.03802e-140	199	3.278e-208
ATAGTC	91	IV	5550	7.44654e-105	201	8.068e-207
GTCCAA	35	VQ	3160	3.93653e-131	202	3.9729e-206
TTTGGA	97	FG	4339	7.04918e-134	202	3.9729e-206
CTGAGG	38	LR	8208	9.26763e-56	203	1.9467e-205
AGTCCT	49	SP	3491	3.92066e-21	204	9.4924e-205
CCTCCT	55	PP	2227	6.73616e-17	206	2.2241e-203
TATACA	75	YT	2086	5.57496e-46	206	2.2241e-203
TACATA	36	YI	2053	7.24205e-111	207	1.0687e-202
CCTCCC	55	PP	2227	6.73616e-17	207	1.0687e-202
ATTCTA	49	IL	6943	6.18851e-108	208	5.111e-202
GCCCCC	153	AP	4764	1.51746e-21	209	2.4326e-201
TATAAG	165	YK	1394	1.02371e-34	209	2.4326e-201
TCGAGG	5	SR	4642	5.71866e-49	210	1.1522e-200
TCAAGT	52	SS	4754	8.59042e-16	210	1.1522e-200
GAGGGT	169	EG	4932	3.24982e-111	211	5.432e-200
CTCGTA	45	LV	9562	1.08548e-115	212	2.5487e-199
ACCCTA	75	TL	9782	8.21064e-94	212	2.5487e-199
CGTAGG	14	RR	4741	8.71014e-40	213	1.1903e-198
GGGACC	94	GT	5137	1.00945e-52	213	1.1903e-198
TTGGAC	36	LD	7055	7.46879e-208	214	5.5327e-198
GCCAAG	129	AK	5586	1.41306e-168	216	1.1788e-196
TTGGAA	106	LE	7488	1.06007e-153	216	1.1788e-196
GGGGTC	106	GV	7969	1.80363e-105	216	1.1788e-196
GATAGA	38	DR	3402	2.11386e-79	217	5.4037e-196
AGGGAG	49	RE	5158	1.36395e-127	217	5.4037e-196
AGGAGG	4	RR	4741	1.43158e-51	218	2.4657e-195
GTAGTA	132	VV	7740	5.26606e-84	219	1.12e-194
AGACTC	27	RL	8315	2.59363e-66	220	5.0639e-194
GAGGGG	181	EG	4932	3.7982e-104	220	5.0639e-194
AGTAGA	14	SR	4642	1.05635e-38	221	2.2793e-193
GAGGTC	194	EV	5152	6.55536e-106	221	2.2793e-193
ACTAAT	168	TN	2298	4.88558e-16	223	4.5557e-192
ATTAGA	42	IR	4152	1.16089e-54	225	8.9442e-191
CTCCCA	21	LP	7747	1.55736e-110	225	8.9442e-191
TTTAGA	30	FR	2559	7.27784e-59	225	8.9442e-191
TATAAT	170	YN	1468	5.67341e-38	226	3.9368e-190
TATATA	82	YI	2053	2.83834e-72	227	1.7251e-189
ACCCCT	124	TP	4337	8.26852e-25	231	6.0892e-187
TGTGAG	127	CE	913	1.33809e-16	231	6.0892e-187
CACATA	28	HI	1882	3.64135e-107	232	2.6109e-186
ATAAGG	21	IR	4152	2.42756e-73	234	4.7385e-185
CTGAGA	40	LR	8208	3.27006e-54	235	2.0058e-184
TCGGAC	77	SD	4062	6.53429e-70	237	3.5487e-183
AGTGTA	74	SV	5629	1.41195e-35	237	3.5487e-183
CCCCAA	35	PQ	3170	1.15708e-131	237	3.5487e-183
CCGAGG	8	PR	2700	1.18117e-38	238	1.4832e-182
CTAATT	137	LI	8110	3.91536e-70	239	6.1734e-182
GCCCCA	111	AP	4764	3.66301e-37	240	2.5588e-181
GGGAGG	10	GR	4957	1.47751e-75	241	1.0562e-180
TTAGGG	226	LG	9573	5.72173e-22	241	1.0562e-180
CTAAGC	128	LS	9281	9.63914e-20	243	1.7773e-179
CGGCCG	27	RP	2829	1.42672e-24	244	7.2457e-179
GCCCCT	139	AP	4764	4.21428e-26	245	2.942e-178
GGACTC	67	GL	9973	5.8253e-103	245	2.942e-178
CTTGGG	194	LG	9573	3.20907e-31	246	1.1897e-177
TTCGGA	69	FG	4339	4.20449e-158	246	1.1897e-177
ATAGAA	208	IE	4508	2.11379e-138	246	1.1897e-177
ACATAC	60	TY	1640	6.55272e-36	247	4.7913e-177
TACCTA	16	YL	4107	4.38739e-128	247	4.7913e-177
CCCCAC	46	PH	1437	1.23236e-35	247	4.7913e-177
GAGTCC	173	ES	4073	3.5733e-25	247	4.7913e-177
GACCTA	30	DL	6269	2.2253e-187	248	1.9219e-176
GACTTG	121	DL	6269	1.76712e-105	248	1.9219e-176
GAGACA	156	ET	4014	3.07916e-80	248	1.9219e-176
AGGGAC	19	RD	4049	4.64359e-122	249	7.678e-176
GTAGGC	240	VG	6601	1.84743e-21	250	3.0551e-175
CCTACT	56	PT	2872	2.31661e-28	250	3.0551e-175
ATAAGT	59	IS	5484	4.87648e-69	250	3.0551e-175
AGACCC	19	RP	2829	2.39805e-30	251	1.2108e-174
CCCCTT	52	PL	6920	1.15648e-67	251	1.2108e-174
CATACA	87	HT	1458	9.15854e-17	251	1.2108e-174
GGAGAC	104	GD	4993	5.93711e-160	252	4.7798e-174
CAATAG	11	Q-	283	1.91125e-11	252	4.7798e-174
CAAGTA	82	QV	3886	5.06445e-124	252	4.7798e-174
GGCCCT	98	GP	2718	5.30555e-10	253	1.8794e-173
CCCCCG	40	PP	2227	3.29754e-24	254	7.3605e-173
GGAGGT	87	GG	7370	1.31343e-105	255	2.8714e-172
ACTTGG	20	TW	1162	1.40831e-112	255	2.8714e-172
CCTTGG	22	PW	1021	1.04539e-93	256	1.1158e-171
CTCGGA	134	LG	9573	3.25467e-55	258	1.6653e-170
AGTCCA	55	SP	3491	2.2333e-18	260	2.4473e-169
CTCCTC	57	LL	15812	1.93263e-119	263	1.3396e-167
CAAGAC	126	QD	2355	5.61633e-143	263	1.3396e-167
ATAGCT	69	IA	8923	1.70965e-235	263	1.3396e-167
GGACCC	33	GP	2718	2.5209e-39	264	5.048e-167
AGGCCC	13	RP	2829	1.32193e-35	264	5.048e-167
GTAGTC	155	VV	7740	2.10057e-71	265	1.895e-166
CTAAAT	121	LN	6007	7.71906e-98	266	7.087e-166
AGAGAC	31	RD	4049	4.09343e-108	266	7.087e-166
TGTCCC	17	CP	785	5.85813e-26	266	7.087e-166
CCCTAC	108	PY	1639	2.87659e-15	267	2.6405e-165
ACTCTA	41	TL	9782	2.85251e-123	267	2.6405e-165
TTCAAG	162	FK	1861	6.52909e-73	268	9.8014e-165
AGGGGG	11	RG	4506	2.21322e-66	268	9.8014e-165
ACGAGG	14	TR	4101	6.3266e-56	268	9.8014e-165
TCCAAT	132	SN	2718	1.11516e-12	269	3.6247e-164
AGACTT	44	RL	8315	2.63208e-52	269	3.6247e-164
GCCGGC	139	AG	9841	2.64049e-124	270	1.3355e-163
GAGGCT	204	EA	6979	4.8625e-179	272	1.793e-162
AGCCTA	31	SL	8995	5.98761e-70	273	6.5338e-162
GTAGTT	165	VV	7740	2.07546e-66	273	6.5338e-162
GGTCTA	45	GL	9973	1.82429e-122	273	6.5338e-162
TGTAGA	9	CR	931	4.35359e-24	273	6.5338e-162
GTAAGG	22	VR	4851	2.77709e-60	274	2.3722e-161
TTAGAT	258	LD	7055	1.11515e-56	274	2.3722e-161
TACGAG	202	YE	1803	4.84322e-49	275	8.5816e-161
GGACCT	41	GP	2718	7.22241e-34	276	3.0932e-160
CGAGGT	48	RG	4506	4.49136e-35	276	3.0932e-160
GATATA	146	DI	4766	4.10271e-198	276	3.0932e-160
AGGGCC	19	RA	5937	1.05807e-81	276	3.0932e-160
CTCTTG	31	LL	15812	9.00145e-146	277	1.1109e-159
TTAGAA	233	LE	7488	5.50007e-77	277	1.1109e-159
TCATAC	49	SY	2207	3.35151e-34	278	3.9753e-159
CTCAGA	41	LR	8208	1.87096e-53	278	3.9753e-159
CTACTA	39	LL	15812	6.30756e-137	278	3.9753e-159
CTAACT	49	LT	8641	4.67087e-97	278	3.9753e-159
TTCGAG	222	FE	2396	3.09535e-86	279	1.4175e-158
GTAGCT	139	VA	9477	2.1735e-116	279	1.4175e-158
CACGAG	175	HE	1567	4.26329e-43	279	1.4175e-158
TGTGTA	65	CV	1091	5.58203e-13	279	1.4175e-158
ATATAC	43	IY	2188	2.52304e-113	279	1.4175e-158
GTAGGT	276	VG	6601	1.17964e-13	280	5.0361e-158
GTCCTT	94	VL	9715	1.34479e-79	281	1.7829e-157
TCCCTC	86	SL	8995	6.63291e-34	281	1.7829e-157
ATTAGG	6	IR	4152	2.5775e-92	282	6.2898e-157
CGAGTC	55	RV	5084	7.42277e-39	282	6.2898e-157
CCCATA	48	PI	2642	1.7632e-47	282	6.2898e-157
GTTAGA	21	VR	4851	2.89397e-61	282	6.2898e-157
TCGAGT	36	SS	4754	1.34951e-23	283	2.211e-156
CAAGTC	114	QV	3886	2.99201e-100	284	7.7451e-156
AAGTAG	13	K-	467	6.8457e-22	284	7.7451e-156
CCCCAT	80	PH	1437	1.13388e-18	284	7.7451e-156
GTAGAG	266	VE	5574	5.31724e-86	288	1.126e-153
GCTCCT	91	AP	4764	6.09243e-47	289	3.8762e-153
ACGGAG	157	TE	3569	4.81475e-62	289	3.8762e-153
GTACTA	56	VL	9715	4.11977e-108	290	1.3297e-152
ATTGTA	178	IV	5550	3.50634e-55	291	4.5459e-152
CTGTCC	127	LS	9281	4.68263e-20	293	5.2587e-151
CTCAAG	173	LK	6288	8.39759e-76	293	5.2587e-151
GGACTA	56	GL	9973	3.04556e-112	294	1.7795e-150
GGGGGT	60	GG	7370	8.77063e-128	294	1.7795e-150
AGAGTC	44	RV	5084	6.00404e-46	295	6.001e-150
ATCGGA	103	IG	6389	9.91646e-122	295	6.001e-150
ATCATA	49	II	4974	4.01193e-181	295	6.001e-150
CTCCAA	39	LQ	5606	2.5592e-153	296	2.0169e-149
GGCCTA	39	GL	9973	1.6252e-128	296	2.0169e-149
ATAGTG	84	IV	5550	4.00642e-110	296	2.0169e-149
AGTGTC	112	SV	5629	9.63062e-20	297	6.756e-149
GCTAAG	143	AK	5586	5.61519e-158	297	6.756e-149
TGTCCT	36	CP	785	3.29908e-14	297	6.756e-149
TCCATA	42	SI	4185	2.45477e-55	298	2.2555e-148
CTAACA	67	LT	8641	1.62658e-82	299	7.5046e-148
GAGGAG	266	EE	4979	1.9852e-300	301	8.2255e-147
GTCTCA	109	VS	6090	1.52425e-25	302	2.7097e-146
AGAGAG	57	RE	5158	4.4961e-120	302	2.7097e-146
TCTGAG	115	SE	4374	4.82307e-56	302	2.7097e-146
CGAGGA	41	RG	4506	1.53789e-39	303	8.8969e-146
ACTCCT	77	TP	4337	4.20588e-46	303	8.8969e-146
TACACA	84	YT	2086	5.714e-41	304	2.9116e-145
CACCCC	53	HP	1824	2.54701e-48	304	2.9116e-145
GAGAGT	201	ES	4073	2.2092e-17	304	2.9116e-145
TCCCAA	48	SQ	3409	3.92321e-71	306	3.0877e-144
GTAAGT	128	VS	6090	4.8803e-19	306	3.0877e-144
GTATAC	89	VY	2386	1.6879e-50	306	3.0877e-144
CCCTTA	76	PL	6920	1.33053e-51	306	3.0877e-144
TCAAGA	29	SR	4642	7.69583e-27	307	1.0006e-143
GGTAGG	8	GR	4957	2.845e-78	308	3.2321e-143
GATCTA	106	DL	6269	7.29036e-116	309	1.0406e-142
CTCACA	86	LT	8641	1.84464e-69	309	1.0406e-142
CTCCCC	112	LP	7747	2.57394e-43	309	1.0406e-142
CTCTTA	51	LL	15812	5.9702e-125	309	1.0406e-142
CACACA	53	HT	1458	2.64401e-32	309	1.0406e-142
ACTCCC	85	TP	4337	9.48338e-42	309	1.0406e-142
CTCCCT	78	LP	7747	6.902e-62	310	3.3397e-142
CGGAGG	12	RR	4741	8.54521e-42	310	3.3397e-142
GCCCTC	205	AL	15115	2.36899e-89	311	1.0683e-141
TTAGTT	182	LV	9562	3.70338e-35	311	1.0683e-141
GATAGT	179	DS	3792	2.24197e-18	312	3.4066e-141
TTAAGG	42	LR	8208	1.04489e-52	312	3.4066e-141
TGCGAG	121	CE	913	1.42807e-18	313	1.0828e-140
GAGATA	161	EI	4810	2.85402e-189	313	1.0828e-140
CTAATC	97	LI	8110	2.33611e-94	314	3.4308e-140
CACTTG	53	HL	3021	2.28665e-55	314	3.4308e-140
ATAGCA	111	IA	8923	1.75729e-195	314	3.4308e-140
CTTGTG	103	LV	9562	7.75775e-72	315	1.0836e-139
GCTCCC	102	AP	4764	2.39213e-41	316	3.4115e-139
TACAAT	172	YN	1468	3.63922e-37	316	3.4115e-139
AGAGGG	31	RG	4506	7.63228e-47	316	3.4115e-139
CCCCAG	104	PQ	3170	5.59848e-75	317	1.0707e-138
GAGGTT	249	EV	5152	3.2432e-78	319	1.0447e-137
TTAAGA	75	LR	8208	9.2966e-33	319	1.0447e-137
ACACAC	75	TH	1706	1.37245e-30	320	3.2481e-137
ATAAGA	45	IR	4152	1.95485e-52	320	3.2481e-137
CGAGTA	65	RV	5084	3.01301e-33	323	9.5808e-136
TCAAGG	21	SR	4642	1.34741e-32	323	9.5808e-136
TTCATA	34	FI	3583	7.17645e-226	323	9.5808e-136
TACTTG	65	YL	4107	8.66425e-80	323	9.5808e-136
GAGGGC	252	EG	4932	5.26565e-69	323	9.5808e-136
CTTGAC	274	LD	7055	8.03052e-51	324	2.942e-135
CCTCTA	26	PL	6920	8.8283e-91	324	2.942e-135
ACGAGT	23	TS	3950	1.03406e-44	324	2.942e-135
AAGGAC	113	KD	2925	1.16689e-213	325	9.0061e-135
CATGTA	122	HV	1809	7.81427e-16	325	9.0061e-135
AGTCTC	99	SL	8995	3.48246e-28	326	2.7485e-134
CCCCGA	28	PR	2700	4.14618e-22	326	2.7485e-134
CAGAGG	29	QR	3975	1.03834e-107	326	2.7485e-134
ACTATA	36	TI	4220	9.1384e-109	327	8.3625e-134
CCGAGA	16	PR	2700	8.55789e-31	328	2.5366e-133
AGGCTC	27	RL	8315	2.59363e-66	329	7.6707e-133
CACCTA	9	HL	3021	1.73417e-98	329	7.6707e-133
ACTGAG	166	TE	3569	9.92078e-58	329	7.6707e-133
GGGGAC	69	GD	4993	8.46918e-192	331	6.9513e-132
TCGAGA	9	SR	4642	6.00584e-44	332	2.0831e-131
TCCCCA	63	SP	3491	3.8429e-15	332	2.0831e-131
AGACAC	20	RH	2139	3.70769e-54	333	6.2239e-131
CCCTTG	65	PL	6920	1.77194e-58	333	6.2239e-131
ATACGA	26	IR	4152	2.65934e-68	333	6.2239e-131
ACAAGT	46	TS	3950	1.19035e-28	334	1.854e-130
GTAAGA	58	VR	4851	5.6986e-34	334	1.854e-130
TTAGCT	149	LA	15107	6.09843e-121	334	1.854e-130
ATACTC	67	IL	6943	9.35684e-93	334	1.854e-130
ATACAT	53	IH	1696	8.15282e-71	335	5.5062e-130
CGTATA	70	RI	4564	3.5588e-44	336	1.6304e-129
CTCGGG	229	LG	9573	3.29413e-21	336	1.6304e-129
GACCCT	101	DP	2981	1.21625e-68	336	1.6304e-129
AGGACT	11	RT	3413	1.68565e-47	337	4.8135e-129
CGTCTA	52	RL	8315	8.77241e-47	338	1.4169e-128
AGAGGA	40	RG	4506	3.22623e-40	338	1.4169e-128
GTCCAC	94	VH	1740	2.17963e-23	339	4.1585e-128
ACACGA	43	TR	4101	1.74845e-32	339	4.1585e-128
ATACAC	45	IH	1696	2.03654e-77	339	4.1585e-128
GACTCG	145	DS	3792	5.89821e-29	340	1.2169e-127
AGACCT	22	RP	2829	4.86848e-28	340	1.2169e-127
ATTAGT	175	IS	5484	9.20682e-17	342	1.0329e-126
TCGGAT	153	SD	4062	9.73445e-32	342	1.0329e-126
AGGGGT	14	RG	4506	7.68398e-63	343	2.9962e-126
AACCTA	37	NL	4967	2.33549e-133	344	8.6658e-126
CTCCTT	64	LL	15812	2.35048e-113	345	2.4991e-125
CAAGTG	205	QV	3886	4.4315e-52	345	2.4991e-125
TTAGCA	191	LA	15107	1.8389e-96	345	2.4991e-125
ACGTGT	16	TC	768	6.11745e-26	345	2.4991e-125
CAAGGA	163	QG	4043	1.23417e-77	346	7.1864e-125
TACACT	153	YT	2086	1.39724e-14	346	7.1864e-125
CCTCCA	55	PP	2227	6.73616e-17	346	7.1864e-125
AGTACT	84	ST	4098	5.17864e-14	347	2.0605e-124
GAGGCC	294	EA	6979	4.85832e-126	347	2.0605e-124
AATAAG	268	NK	2393	1.59693e-64	347	2.0605e-124
CGTAGA	23	RR	4741	4.70569e-32	350	4.7744e-123
CACACG	103	HT	1458	9.88861e-12	351	1.3534e-122
GGAGGA	90	GG	7370	2.14822e-103	352	3.8254e-122
TTCCAA	37	FQ	1425	4.92694e-123	352	3.8254e-122
ACACTA	94	TL	9782	1.48363e-80	352	3.8254e-122
AAGGAG	181	KE	3701	4.7549e-237	352	3.8254e-122
ACCCCA	175	TP	4337	9.13194e-11	352	3.8254e-122
GTGCCC	138	VP	4083	1.08507e-16	353	1.0782e-121
CCTCAG	113	PQ	3170	1.55858e-69	353	1.0782e-121
GGTATA	94	GI	6954	1.81011e-146	354	3.0305e-121
AGTCTT	120	SL	8995	1.76543e-20	356	2.3739e-120
TACACG	143	YT	2086	2.52793e-17	356	2.3739e-120
GTAGAT	348	VD	5150	1.11415e-41	356	2.3739e-120
CCTATA	30	PI	2642	1.38587e-61	356	2.3739e-120
GAGCTA	179	EL	8199	3.54669e-124	356	2.3739e-120
TCAGAG	119	SE	4374	5.76581e-54	358	1.8388e-119
TCCCTT	82	SL	8995	7.85758e-36	358	1.8388e-119
CGGTCC	8	RS	3745	6.94587e-35	358	1.8388e-119
CTTGTC	153	LV	9562	2.04312e-46	359	5.0962e-119
CTTATA	48	LI	8110	1.39309e-134	359	5.0962e-119
ATACGT	89	IR	4152	1.04164e-27	359	5.0962e-119
CTCCGA	18	LR	8208	2.90254e-74	360	1.4085e-118
TTAGTC	221	LV	9562	3.4967e-23	360	1.4085e-118
AAGTCC	74	KS	3206	2.94972e-47	361	3.8821e-118
GACTCT	174	DS	3792	9.80894e-20	362	1.067e-117
CCTACA	48	PT	2872	8.00315e-33	363	2.9247e-117
TTTAGG	9	FR	2559	1.12306e-81	363	2.9247e-117
ATACTT	77	IL	6943	2.82059e-85	364	7.9946e-117
TGCCCC	31	CP	785	9.73761e-17	365	2.1793e-116
CCTCTT	85	PL	6920	1.68923e-46	365	2.1793e-116
CCCGGG	63	PG	4777	2.63605e-64	365	2.1793e-116
CATCTA	69	HL	3021	4.67937e-45	365	2.1793e-116
GGGACA	130	GT	5137	1.59982e-35	366	5.9246e-116
ACACAT	122	TH	1706	4.74869e-13	367	1.6063e-115
ACATGT	39	TC	768	3.13402e-12	367	1.6063e-115
CTTCTA	30	LL	15812	6.17373e-147	368	4.343e-115
TACTTA	78	YL	4107	1.44098e-70	368	4.343e-115
GGAGTC	72	GV	7969	9.9679e-132	369	1.1711e-114
AGGAGT	24	RS	3745	1.48586e-21	369	1.1711e-114
GATACA	207	DT	3430	2.49077e-36	370	3.1493e-114
ACAGAG	164	TE	3569	1.14134e-58	372	2.2591e-113
CGGGAC	53	RD	4049	1.89931e-87	372	2.2591e-113
CCCTTC	132	PF	2556	4.80017e-36	372	2.2591e-113
AAATAG	16	K-	467	1.57681e-19	372	2.2591e-113
GTCTTA	111	VL	9715	3.17359e-69	373	6.0264e-113
TCGGGG	86	SG	7105	2.16602e-48	373	6.0264e-113
TTGACA	105	LT	8641	2.99875e-58	373	6.0264e-113
GGGTCT	37	GS	5479	3.62434e-57	373	6.0264e-113
CGCCTA	22	RL	8315	3.2903e-71	373	6.0264e-113
TTGGAT	179	LD	7055	9.60976e-93	374	1.6033e-112
ATTATA	100	II	4974	3.99481e-134	375	4.2541e-112
AACCCC	141	NP	2927	1.93398e-45	375	4.2541e-112
GTGTAC	125	VY	2386	5.04824e-33	375	4.2541e-112
CACATG	159	HM	602	2.99228e-32	376	1.1258e-111
ACCATA	83	TI	4220	1.43492e-70	376	1.1258e-111
GAGTCT	191	ES	4073	5.98847e-20	376	1.1258e-111
TACAAG	137	YK	1394	5.04268e-47	377	2.9713e-111
CAGTAG	12	Q-	283	8.86923e-11	377	2.9713e-111
GTGAGG	37	VR	4851	1.63772e-47	379	2.0534e-110
TACGGA	95	YG	3028	1.88728e-74	379	2.0534e-110
AGAGCC	34	RA	5937	6.55669e-67	379	2.0534e-110
GAGGAT	310	ED	3290	4.6834e-115	379	2.0534e-110
ACTCTT	117	TL	9782	9.84207e-67	379	2.0534e-110
GGACCA	83	GP	2718	2.36107e-14	380	5.3768e-110
GGGAGT	107	GS	5479	6.13217e-20	380	5.3768e-110
ACACTC	157	TL	9782	3.07974e-47	381	1.4042e-109
GACACA	132	DT	3430	1.50724e-69	381	1.4042e-109
TACCCC	91	YP	1885	8.58117e-30	382	3.6577e-109
GGAGTA	81	GV	7969	3.32271e-124	383	9.5026e-109
CGAGTG	129	RV	5084	2.81349e-10	383	9.5026e-109
CACGGA	94	HG	2350	2.84363e-46	383	9.5026e-109
GGGACT	120	GT	5137	8.48565e-40	383	9.5026e-109
AATCTA	80	NL	4967	4.30293e-95	383	9.5026e-109
CCCAGA	30	PR	2700	6.5776e-21	384	2.4623e-108
AAGGGT	106	KG	4103	7.99653e-116	385	6.364e-108
ACGGGG	195	TG	6195	1.01575e-28	385	6.364e-108
CCCATG	87	PM	1397	1.47104e-76	386	1.6405e-107
GTTAGT	99	VS	6090	1.54977e-29	386	1.6405e-107
GGACAC	105	GH	2209	2.2992e-35	387	4.218e-107
GTGAGA	55	VR	4851	1.14157e-35	387	4.218e-107
GACTTA	189	DL	6269	1.51846e-67	387	4.218e-107
ACCCTC	279	TL	9782	3.70331e-12	388	1.0817e-106
TGTCTA	12	CL	1498	2.20129e-40	388	1.0817e-106
AGTGAG	252	SE	4374	5.59552e-11	389	2.767e-106
AGACTG	90	RL	8315	8.27818e-27	389	2.767e-106
ACGAGA	14	TR	4101	6.3266e-56	389	2.767e-106
TATGTA	144	YV	2278	1.6336e-22	389	2.767e-106
TCGTGT	25	SC	900	4.31416e-12	390	7.0598e-106
AGGCCT	11	RP	2829	1.34975e-37	390	7.0598e-106
GTCGGA	161	VG	6601	1.14111e-47	391	1.7966e-105
AGATAC	26	RY	2932	4.62246e-75	391	1.7966e-105
AGAGGT	44	RG	4506	1.44321e-37	391	1.7966e-105
GAGCCT	163	EP	2802	3.53151e-32	391	1.7966e-105
AAGACT	60	KT	3611	1.83288e-129	392	4.5606e-105
ATACAA	85	IQ	2541	6.74225e-101	392	4.5606e-105
GTGCTA	165	VL	9715	3.57167e-43	393	1.1547e-104
CCCACT	63	PT	2872	7.15999e-25	393	1.1547e-104
CCATAC	83	PY	1639	2.02169e-24	394	2.9163e-104
TGTCCA	34	CP	785	3.51585e-15	394	2.9163e-104
CTTAAG	184	LK	6288	2.2265e-70	396	1.846e-103
AGTCAA	93	SQ	3409	2.56775e-42	396	1.846e-103
CCCCTG	113	PL	6920	4.08421e-33	397	4.627e-103
GCTCCA	95	AP	4764	7.64132e-45	398	1.1568e-102
CTAATG	135	LM	3792	1.38419e-143	399	2.885e-102
GTACTC	155	VL	9715	2.53827e-47	399	2.885e-102
CTCATG	113	LM	3792	1.46195e-160	401	1.781e-101
TTCGGG	139	FG	4339	4.59483e-104	401	1.781e-101
ACATAT	72	TY	1640	1.61391e-29	401	1.781e-101
CACTTA	80	HL	3021	6.04942e-39	401	1.781e-101
AGACGT	50	RR	4741	1.55091e-16	401	1.781e-101
GTCATA	73	VI	6499	9.11011e-150	402	4.4084e-101
ATTCGG	98	IR	4152	4.89629e-24	402	4.4084e-101
AGACAT	45	RH	2139	1.00692e-34	402	4.4084e-101
AGGGTG	48	RV	5084	3.03017e-43	403	1.0885e-100
GAGGCA	322	EA	6979	2.67101e-112	403	1.0885e-100
GAGACG	319	ET	4014	1.30328e-20	403	1.0885e-100
GCTCTT	144	AL	15115	2.73235e-124	404	2.6811e-100
AGGGTA	14	RV	5084	8.57461e-73	404	2.6811e-100
GGAGGC	119	GG	7370	4.59428e-84	405	6.5875e-100
CTACTC	103	LL	15812	9.50366e-85	405	6.5875e-100
CGGGGG	62	RG	4506	2.0285e-27	407	3.9475e-99
CTATAC	37	LY	3484	5.03858e-83	408	9.6278e-99
TCTTGG	8	SW	1328	4.36251e-91	408	9.6278e-99
ATCCAA	126	IQ	2541	1.40529e-73	408	9.6278e-99
TGCCTA	9	CL	1498	1.14606e-43	411	1.3765e-97
GTACCC	89	VP	4083	6.33723e-35	411	1.3765e-97
ACACTT	171	TL	9782	1.53972e-41	412	3.3247e-97
GTTAGG	5	VR	4851	7.72355e-81	413	8.0107e-97
GCCCTT	205	AL	15115	2.36899e-89	414	1.9255e-96
CTCCGT	65	LR	8208	5.69103e-38	414	1.9255e-96
GGGTCG	76	GS	5479	1.11029e-32	414	1.9255e-96
GTGTCT	136	VS	6090	1.11123e-16	415	4.617e-96
AGACCA	20	RP	2829	1.47914e-29	415	4.617e-96
CGGACC	58	RT	3413	3.10443e-16	415	4.617e-96
GTCCGA	21	VR	4851	2.89397e-61	416	1.1044e-95
ATACAG	104	IQ	2541	2.46049e-87	417	2.6356e-95
GTACAC	106	VH	1740	6.2281e-19	418	6.2745e-95
GAGTCA	186	ES	4073	2.54702e-21	418	6.2745e-95
ATAATT	138	II	4974	3.35368e-107	418	6.2745e-95
GGAGAG	195	GE	6231	1.45223e-151	419	1.4902e-94
CCCACA	62	PT	2872	2.38858e-25	419	1.4902e-94
AGCCCT	74	SP	3491	2.09218e-11	420	3.5308e-94
GTAGCA	237	VA	9477	3.57099e-65	420	3.5308e-94
CCCTCG	54	PS	2917	2.09823e-12	420	3.5308e-94
CTAAAC	124	LN	6007	6.39956e-96	421	8.3458e-94
CAAGTT	165	QV	3886	2.30499e-70	421	8.3458e-94
TACTAT	222	YY	1339	6.83788e-14	421	8.3458e-94
ATGAGG	44	MR	2038	7.97765e-102	421	8.3458e-94
GGACTT	152	GL	9973	1.18597e-51	422	1.9681e-93
ATTCGA	70	IR	4152	7.85633e-37	423	4.63e-93
CACAGA	18	HR	1706	1.48448e-41	423	4.63e-93
AATGTA	168	NV	3687	3.19004e-61	423	4.63e-93
CTCGTG	93	LV	9562	4.61986e-78	424	1.0867e-92
ACACAG	231	TQ	2978	5.11665e-17	424	1.0867e-92
TCCTTA	89	SL	8995	1.63392e-32	424	1.0867e-92
ACGGAC	173	TD	3623	1.65643e-56	424	1.0867e-92
AGGACA	20	RT	3413	9.9239e-39	426	5.9438e-92
TGTCAA	31	CQ	677	1.67128e-46	426	5.9438e-92
GGCCAC	176	GH	2209	5.33956e-12	428	3.2208e-91
GACAAG	302	DK	3587	2.06314e-144	429	7.4713e-91
AGAGTA	38	RV	5084	2.65389e-50	429	7.4713e-91
GTTGGA	104	VG	6601	4.57183e-77	429	7.4713e-91
CGGGAG	153	RE	5158	4.45789e-57	431	3.9924e-90
CAAGAG	298	QE	3104	6.82901e-106	432	9.1969e-90
AGCATA	52	SI	4185	3.28982e-48	433	2.1137e-89
AGACAG	59	RQ	3996	6.30487e-81	433	2.1137e-89
CGGGGT	71	RG	4506	3.00027e-23	433	2.1137e-89
TCACAC	92	SH	1939	4.64795e-10	434	4.8468e-89
GTACCT	112	VP	4083	3.46867e-25	434	4.8468e-89
CCTCTC	56	PL	6920	1.05941e-64	434	4.8468e-89
GGGTTC	124	GF	4465	1.05134e-119	434	4.8468e-89
GGGCCT	65	GP	2718	3.49528e-21	434	4.8468e-89
ATATAT	96	IY	2188	3.10907e-71	434	4.8468e-89
GTCCAG	245	VQ	3160	5.56777e-18	436	2.5309e-88
ACCCTT	242	TL	9782	1.08839e-19	436	2.5309e-88
CCTCAC	61	PH	1437	4.09918e-27	437	5.7635e-88
ACTCGG	12	TR	4101	3.60013e-58	437	5.7635e-88
GACCCA	135	DP	2981	3.04189e-50	438	1.3095e-87
CGGAGT	35	RS	3745	1.98622e-15	439	2.9686e-87
TGTATA	36	CI	868	1.28567e-30	439	2.9686e-87
ACAGAC	130	TD	3623	1.03254e-78	440	6.7143e-87
CAAGGG	288	QG	4043	6.41742e-29	440	6.7143e-87
TGGAGG	3	WR	1485	1.14681e-111	440	6.7143e-87
AACATA	65	NI	3516	3.36433e-185	441	1.5152e-86
GGGGAG	217	GE	6231	6.62282e-138	441	1.5152e-86
ACGTCC	72	TS	3950	1.17463e-16	441	1.5152e-86
TCATAT	72	SY	2207	1.89562e-22	442	3.4115e-86
CAGACT	246	QT	3009	2.07738e-14	442	3.4115e-86
ACTCGA	22	TR	4101	5.09281e-48	442	3.4115e-86
TTCCCC	151	FP	2108	1.1323e-15	443	7.664e-86
GGGGGA	86	GG	7370	2.3472e-106	443	7.664e-86
GTCGAG	375	VE	5574	1.90458e-45	444	1.7178e-85
TCTATA	49	SI	4185	2.98434e-50	444	1.7178e-85
CCCTTT	174	PF	2556	3.34129e-21	445	3.8417e-85
AGACCG	43	RP	2829	6.97056e-16	447	1.9086e-84
CGAGGC	51	RG	4506	2.6706e-33	450	2.0783e-83
GAACTA	146	EL	8199	9.99273e-146	451	4.5862e-83
ACTGTA	134	TV	5386	4.12028e-38	451	4.5862e-83
GGGAGC	88	GS	5479	3.40671e-27	452	1.0098e-82
GTCTCG	156	VS	6090	1.14926e-11	453	2.2185e-82
AGGTAC	7	RY	2932	3.09266e-98	453	2.2185e-82
GTTCTA	41	VL	9715	3.72653e-122	455	1.0637e-81
GACCTC	227	DL	6269	1.96258e-51	456	2.3216e-81
GGGGTA	191	GV	7969	1.28453e-58	456	2.3216e-81
CCACTA	74	PL	6920	8.48459e-53	456	2.3216e-81
TTTAGT	231	FS	4274	1.18729e-13	456	2.3216e-81
GTCTTG	77	VL	9715	2.56203e-91	457	5.0559e-81
TTCCCA	130	FP	2108	4.82703e-22	457	5.0559e-81
AGATTC	19	RF	3353	2.58495e-97	457	5.0559e-81
GTGTCA	118	VS	6090	2.7006e-22	458	1.0987e-80
GACGTA	253	DV	5159	1.09767e-76	458	1.0987e-80
GACAGG	95	DR	3402	3.98306e-41	458	1.0987e-80
CTACTT	104	LL	15812	4.11337e-84	459	2.3822e-80
ACACAA	224	TQ	2978	1.08208e-18	459	2.3822e-80
TGGGAG	206	WE	799	1.68472e-44	460	5.1541e-80
CCACTC	110	PL	6920	2.17556e-34	460	5.1541e-80
TCGGGA	67	SG	7105	8.0114e-60	461	1.1127e-79
GACACG	301	DT	3430	2.88515e-12	462	2.397e-79
TCCTTG	76	SL	8995	7.00381e-39	463	5.1525e-79
TTGTAC	128	LY	3484	1.13448e-28	464	1.1052e-78
CCGGCC	198	PA	5725	1.76574e-21	464	1.1052e-78
GCATAC	112	AY	2638	2.37689e-48	464	1.1052e-78
AGAGGC	48	RG	4506	4.49136e-35	464	1.1052e-78
CACACT	106	HT	1458	6.40228e-11	465	2.3655e-78
GGATCC	24	GS	5479	1.01921e-68	466	5.0521e-78
CGAGCC	67	RA	5937	1.83807e-43	466	5.0521e-78
CCTGAG	207	PE	4654	3.14105e-79	466	5.0521e-78
TACGTA	106	YV	2278	1.81101e-37	467	1.0767e-77
GGAGCC	150	GA	8315	2.00574e-85	468	2.2898e-77
ACACGG	49	TR	4101	5.46454e-29	468	2.2898e-77
AAGCTT	156	KL	6069	5.92355e-79	468	2.2898e-77
CACGGG	141	HG	2350	9.90169e-26	468	2.2898e-77
GGCCTC	194	GL	9973	3.80946e-35	468	2.2898e-77
TCGTAC	40	SY	2207	5.35532e-40	469	4.8592e-77
GACTCA	150	DS	3792	3.41304e-27	469	4.8592e-77
GGGTCA	47	GS	5479	1.10754e-49	469	4.8592e-77
TTGGGA	131	LG	9573	1.09508e-56	470	1.029e-76
TACCTC	167	YL	4107	9.03404e-28	472	4.585e-76
CATTAG	2	H-	186	1.35977e-12	473	9.6477e-76
CCACCC	43	PP	2227	1.41867e-22	473	9.6477e-76
ACTCCA	69	TP	4337	8.04755e-51	473	9.6477e-76
GCTCTA	50	AL	15115	1.05549e-203	475	4.2447e-75
TTGACT	131	LT	8641	2.62489e-45	475	4.2447e-75
TACGGG	155	YG	3028	5.91868e-43	475	4.2447e-75
AGCTTA	116	SL	8995	8.16649e-22	476	8.8756e-75
CACCTC	95	HL	3021	1.12297e-31	476	8.8756e-75
TCGGGT	146	SG	7105	5.6687e-23	478	3.8562e-74
GGGAGA	29	GR	4957	1.34773e-55	478	3.8562e-74
ACTACT	87	TT	4115	1.73556e-36	478	3.8562e-74
TACAGA	40	YR	2488	1.57518e-48	479	8.0127e-74
TGGTCC	86	WS	1146	4.51615e-20	480	1.6615e-73
ATCTTA	134	IL	6943	7.12128e-52	480	1.6615e-73
TGTGAC	143	CD	872	5.6723e-10	480	1.6615e-73
TCAAGC	61	SS	4754	2.16358e-12	481	3.4381e-73
AGGATC	32	RI	4564	1.04148e-71	481	3.4381e-73
GTTGTA	172	VV	7740	4.49925e-63	481	3.4381e-73
CTTGTT	162	LV	9562	1.1047e-42	482	7.0995e-73
CACAAG	95	HK	1092	1.49062e-43	484	3.0086e-72
CTCCAT	108	LH	3060	4.20977e-27	485	6.1743e-72
GACACT	212	DT	3430	1.2849e-34	486	1.2645e-71
ATGCTA	169	ML	4380	3.23657e-156	486	1.2645e-71
TCCATG	212	SM	1834	5.06994e-10	487	2.5844e-71
AGGCTA	22	RL	8315	3.2903e-71	487	2.5844e-71
CCACTT	113	PL	6920	4.08421e-33	487	2.5844e-71
CCTACG	72	PT	2872	6.99249e-21	488	5.2712e-71
ATAGCC	169	IA	8923	1.70394e-151	488	5.2712e-71
GCCCAA	187	AQ	5914	1.02165e-142	490	2.1795e-70
AGGGTT	30	RV	5084	9.2722e-57	490	2.1795e-70
AGGAAT	32	RN	2881	1.18507e-67	492	8.9383e-70
GAGTAC	348	EY	2160	9.99939e-24	492	8.9383e-70
ATAACT	76	IT	4977	2.02119e-98	493	1.8046e-69
ATAATA	73	II	4974	4.73573e-157	493	1.8046e-69
ATCGAG	410	IE	4508	4.85921e-49	494	3.6361e-69
GGAGTG	124	GV	7969	1.25719e-93	495	7.3117e-69
TTCACA	98	FT	3377	4.4425e-88	495	7.3117e-69
CGACTC	76	RL	8315	3.75084e-33	497	2.9386e-68
TCAGAC	110	SD	4062	1.66442e-50	497	2.9386e-68
TATCTA	75	YL	4107	1.32265e-72	497	2.9386e-68
TTGTCC	87	LS	9281	9.39455e-36	498	5.8736e-68
CTCGTC	136	LV	9562	4.1052e-54	499	1.1716e-67
CCTATG	81	PM	1397	7.45741e-81	499	1.1716e-67
GCATGC	51	AC	1576	1.40989e-38	501	4.6341e-67
AGGACG	16	RT	3413	2.35583e-42	501	4.6341e-67
TTATAC	78	LY	3484	1.23689e-52	501	4.6341e-67
ACGGGA	146	TG	6195	4.64514e-47	501	4.6341e-67
GTCGAC	322	VD	5150	7.98152e-50	502	9.1887e-67
CGGGTC	130	RV	5084	4.71603e-10	502	9.1887e-67
CAGAGA	44	QR	3975	7.38826e-93	502	9.1887e-67
CTTACA	67	LT	8641	1.62658e-82	503	1.8184e-66
TTGGGT	218	LG	9573	4.40391e-24	503	1.8184e-66
AGAATC	47	RI	4564	2.70098e-59	503	1.8184e-66
TGTCTC	43	CL	1498	1.91731e-18	503	1.8184e-66
CGGACT	44	RT	3413	1.1639e-22	504	3.5913e-66
GGCATA	136	GI	6954	1.25813e-115	504	3.5913e-66
CTCCAC	82	LH	3060	6.38235e-39	505	7.0787e-66
GGGTAC	73	GY	3618	2.2945e-118	505	7.0787e-66
GCGAGG	36	AR	7173	4.42748e-85	505	7.0787e-66
GTCACA	168	VT	5868	7.1042e-33	506	1.3925e-65
CTCCCG	120	LP	7747	1.15853e-39	506	1.3925e-65
GTAGCC	218	VA	9477	2.08261e-73	506	1.3925e-65
CCATAT	90	PY	1639	1.49857e-21	506	1.3925e-65
CTTGCA	242	LA	15107	3.79514e-72	507	2.734e-65
CTCGTT	139	LV	9562	1.08692e-52	507	2.734e-65
AGGAGC	11	RS	3745	8.79787e-32	507	2.734e-65
CATGAG	287	HE	1567	1.63003e-10	507	2.734e-65
TTTGTA	213	FV	3510	9.93852e-37	507	2.734e-65
ACTCTC	148	TL	9782	3.45382e-51	507	2.734e-65
ATTGGG	205	IG	6389	3.32864e-63	509	1.0477e-64
AAGACC	172	KT	3611	1.60617e-56	509	1.0477e-64
TTGAGG	22	LR	8208	5.04652e-70	510	2.0448e-64
TTACTA	73	LL	15812	5.15153e-106	510	2.0448e-64
CAACTA	101	QL	6785	1.54909e-135	511	3.9834e-64
CGGCTC	57	RL	8315	1.31456e-43	511	3.9834e-64
GGGGCC	190	GA	8315	3.26331e-65	511	3.9834e-64
GGGGTG	309	GV	7969	4.88584e-21	511	3.9834e-64
CTACCC	92	LP	7747	1.37983e-53	512	7.7444e-64
TATGAG	317	YE	1803	2.64831e-14	512	7.7444e-64
ACAGTC	95	TV	5386	3.45378e-57	514	2.9103e-63
TACATG	288	YM	767	2.68145e-12	515	5.6253e-63
AGAGTG	62	RV	5084	7.44431e-35	515	5.6253e-63
TTAGTG	284	LV	9562	4.51782e-10	515	5.6253e-63
AAGGAT	256	KD	2925	9.10094e-113	516	1.0852e-62
AGGTTC	14	RF	3353	1.37957e-103	517	2.0895e-62
AGGTCT	11	RS	3745	8.79787e-32	517	2.0895e-62
TCTCCC	76	SP	3491	8.31821e-11	517	2.0895e-62
TCGAAT	119	SN	2718	2.85887e-16	518	4.0154e-62
TTCTTA	126	FL	4567	2.23053e-55	518	4.0154e-62
AGACAA	57	RQ	3996	1.67169e-82	520	1.4744e-61
GTAACA	150	VT	5868	1.02822e-39	521	2.817e-61
AGTACA	77	ST	4098	2.21154e-16	523	1.0225e-60
AGTGTT	137	SV	5629	1.40989e-12	523	1.0225e-60
GACAGA	144	DR	3402	1.82506e-21	523	1.0225e-60
GCACTC	233	AL	15115	3.70915e-76	523	1.0225e-60
TGGGTC	189	WV	1282	2.05711e-19	523	1.0225e-60
CTACAC	75	LH	3060	1.09534e-42	524	1.9426e-60
AAGCTC	189	KL	6069	1.10675e-62	524	1.9426e-60
ACTGTC	201	TV	5386	1.44601e-16	525	3.6834e-60
GCTTGG	20	AW	2176	8.55335e-234	526	6.9711e-60
TCCACA	98	ST	4098	5.1098e-10	526	6.9711e-60
TTTAAG	243	FK	1861	2.59311e-37	526	6.9711e-60
GGTCTT	242	GL	9973	3.56903e-21	527	1.3168e-59
CTTAAA	336	LK	6288	4.44522e-20	528	2.4827e-59
TTGGGG	200	LG	9573	2.5551e-29	530	8.7757e-59
AGAATG	79	RM	1749	7.27704e-56	530	8.7757e-59
GTACGA	53	VR	4851	7.69248e-37	532	3.0787e-58
ATCCCA	224	IP	3955	8.97168e-11	532	3.0787e-58
AAAGGA	318	KG	4103	7.43732e-23	532	3.0787e-58
TTCGTA	114	FV	3510	1.50279e-83	534	1.072e-57
CAAGAT	230	QD	2355	7.03037e-79	534	1.072e-57
GTACTT	204	VL	9715	2.07994e-29	534	1.072e-57
GAATTC	373	EF	2541	3.31408e-37	534	1.072e-57
AGCTTG	105	SL	8995	8.41393e-26	535	1.9948e-57
AACGAG	399	NE	2846	4.5032e-47	536	3.705e-57
CCCACG	85	PT	2872	5.57532e-16	537	6.8685e-57
GCACCC	118	AP	4764	3.93275e-34	538	1.271e-56
GAGGTG	458	EV	5152	1.42976e-16	538	1.271e-56
ATACGG	25	IR	4152	2.83506e-69	538	1.271e-56
AAGCTA	106	KL	6069	8.28708e-110	539	2.3475e-56
GCCATA	112	AI	8086	8.19935e-168	541	7.9642e-56
CGACTA	41	RL	8315	1.55948e-54	541	7.9642e-56
GTAACT	164	VT	5868	2.56444e-34	541	7.9642e-56
AGGGAA	74	RE	5158	1.18755e-105	542	1.4629e-55
CTAAAG	64	LK	6288	4.46769e-151	543	2.6821e-55
TTTGGG	144	FG	4339	6.24506e-101	543	2.6821e-55
GAACCC	244	EP	2802	1.1837e-10	545	8.9665e-55
ATAAGC	128	IS	5484	9.21202e-32	546	1.6349e-54
GTAATT	314	VI	6499	2.22969e-28	547	2.9757e-54
ATGAGA	69	MR	2038	1.19996e-80	547	2.9757e-54
AGGAGA	14	RR	4741	8.71014e-40	547	2.9757e-54
TCTCTA	37	SL	8995	1.03544e-64	547	2.9757e-54
CCATGG	96	PW	1021	4.58857e-37	547	2.9757e-54
CGAGAT	90	RD	4049	2.81683e-61	548	5.4062e-54
CTCTTC	189	LF	5788	5.2516e-56	548	5.4062e-54
GCACAC	184	AH	2546	3.79736e-18	548	5.4062e-54
AGTCGA	34	SR	4642	9.61016e-24	549	9.8038e-54
GTATAT	115	VY	2386	2.43793e-37	549	9.8038e-54
GAGAAT	398	EN	3496	1.14789e-90	550	1.7747e-53
GTAATA	75	VI	6499	5.62312e-148	551	3.2066e-53
GAGCTT	332	EL	8199	4.22141e-54	551	3.2066e-53
ACGACT	112	TT	4115	1.06104e-25	551	3.2066e-53
CGGCCA	40	RP	2829	2.79191e-17	552	5.7835e-53
ATACTG	149	IL	6943	4.26158e-45	552	5.7835e-53
CTATGT	34	LC	1796	7.35805e-32	553	1.0413e-52
CAAGGT	339	QG	4043	4.50062e-17	553	1.0413e-52
AAGTAC	145	KY	1596	1.48803e-59	553	1.0413e-52
GAGGAA	456	EE	4979	7.93149e-180	553	1.0413e-52
TCGAGC	50	SS	4754	1.23203e-16	554	1.8713e-52
GGGGTT	208	GV	7969	1.44764e-51	554	1.8713e-52
GGGACG	215	GT	5137	5.96377e-11	554	1.8713e-52
CTCACG	169	LT	8641	2.23079e-30	555	3.3569e-52
TCGTAT	81	SY	2207	8.31966e-19	557	1.0745e-51
CTACCT	95	LP	7747	6.20073e-52	557	1.0745e-51
AGAATA	48	RI	4564	1.50203e-58	557	1.0745e-51
GTCGTA	147	VV	7740	1.32537e-75	558	1.9172e-51
AGGGGA	16	RG	4506	1.23454e-60	558	1.9172e-51
ACCCAA	241	TQ	2978	8.5296e-15	558	1.9172e-51
CAAGCA	174	QA	5926	8.59931e-152	560	6.071e-51
AGACGA	36	RR	4741	1.76473e-23	562	1.9089e-50
CTACCA	91	LP	7747	3.7978e-54	563	3.3758e-50
TTTCTA	38	FL	4567	1.47595e-118	563	3.3758e-50
AATACT	244	NT	2821	5.17983e-11	563	3.3758e-50
TCGTCC	59	SS	4754	4.28686e-13	564	5.9594e-50
AAGTCT	107	KS	3206	7.92974e-31	564	5.9594e-50
TGGGAC	235	WD	854	6.59222e-41	564	5.9594e-50
CTACAT	107	LH	3060	1.6829e-27	565	1.0502e-49
GACATG	419	DM	1564	3.09038e-78	565	1.0502e-49
GACGAG	481	DE	4827	5.53993e-155	565	1.0502e-49
AGAACC	73	RT	3413	5.48579e-11	565	1.0502e-49
ATCGTA	174	IV	5550	5.89275e-57	565	1.0502e-49
ATGTCC	278	MS	2555	8.1417e-17	566	1.8474e-49
TTGAGA	28	LR	8208	3.12815e-64	567	3.2442e-49
AACTTG	147	NL	4967	3.44366e-55	570	1.7383e-48
AAGTGT	58	KC	455	7.40139e-11	570	1.7383e-48
CGGCCC	20	RP	2829	1.47914e-29	570	1.7383e-48
ATCACA	140	IT	4977	7.69759e-59	570	1.7383e-48
CTCGCA	202	LA	15107	9.25295e-91	571	3.0313e-48
ACATCT	79	TS	3950	3.33811e-14	571	3.0313e-48
AGAATT	85	RI	4564	3.44919e-36	571	3.0313e-48
GGCCAA	100	GQ	3754	6.05544e-104	571	3.0313e-48
AATATA	119	NI	3516	7.26442e-138	571	3.0313e-48
AAACTA	142	KL	6069	9.24464e-87	571	3.0313e-48
AACACA	133	NT	2821	3.53571e-45	572	5.2766e-48
AAGTAT	196	KY	1596	9.53134e-37	572	5.2766e-48
CTCCTG	154	LL	15812	5.94522e-57	573	9.1692e-48
GGGTGT	54	GC	1453	1.59928e-31	573	9.1692e-48
CTTACT	134	LT	8641	5.7221e-44	574	1.5906e-47
GCACTA	173	AL	15115	1.65837e-106	574	1.5906e-47
CTAAAA	293	LK	6288	2.37934e-30	576	4.7614e-47
ACGTAC	48	TY	1640	2.22682e-43	576	4.7614e-47
CACAAT	208	HN	1231	4.91185e-12	577	8.2168e-47
GGAATC	124	GI	6954	9.16847e-124	579	2.4344e-46
ACGGCC	151	TA	6875	4.59178e-57	580	4.1793e-46
TCTATG	161	SM	1834	8.1962e-23	582	1.2255e-45
ACAAGG	26	TR	4101	1.43903e-44	583	2.0931e-45
ACAGGG	139	TG	6195	3.17012e-50	585	6.0749e-45
AGGATA	28	RI	4564	1.74587e-75	587	1.7512e-44
GTTATA	64	VI	6499	3.95202e-158	587	1.7512e-44
CAATTC	187	QF	2073	1.67021e-77	588	2.9656e-44
ACTGTG	174	TV	5386	7.98141e-24	589	5.0138e-44
CTCCAG	204	LQ	5606	8.39498e-46	590	8.4623e-44
AATCCC	177	NP	2927	3.8622e-31	590	8.4623e-44
AGGTCG	8	RS	3745	6.94587e-35	591	1.4259e-43
TCTACA	67	ST	4098	2.95612e-20	593	4.0277e-43
CTCACT	226	LT	8641	7.36333e-15	594	6.7523e-43
AGTTGG	142	SW	1328	4.45768e-10	594	6.7523e-43
CTACAG	188	LQ	5606	3.32854e-52	594	6.7523e-43
ATCGGG	230	IG	6389	6.68534e-53	594	6.7523e-43
AAGGAA	247	KE	3701	1.838e-188	597	3.1497e-42
GGGCAC	127	GH	2209	2.74179e-26	597	3.1497e-42
GAACCA	238	EP	2802	9.29817e-12	599	8.7203e-42
GCCTTG	225	AL	15115	9.08769e-80	600	1.4474e-41
AGTGAC	223	SD	4062	2.30951e-12	600	1.4474e-41
TCACTA	95	SL	8995	7.34148e-30	601	2.3983e-41
CTATAT	66	LY	3484	3.07699e-60	601	2.3983e-41
ACAATC	150	TI	4220	2.65337e-36	601	2.3983e-41
CGGGCC	120	RA	5937	4.07305e-20	601	2.3983e-41
GAGTTG	500	EL	8199	1.15204e-14	601	2.3983e-41
TACTCA	92	YS	2466	2.92368e-20	602	3.9674e-41
GTACCA	139	VP	4083	2.06975e-16	604	1.0804e-40
AGGTGT	6	RC	860	1.07138e-24	604	1.0804e-40
AGGTTA	29	RL	8315	1.80806e-64	606	2.9225e-40
CCCCGG	38	PR	2700	1.19936e-16	606	2.9225e-40
CGCATA	82	RI	4564	1.09756e-37	606	2.9225e-40
GACTAC	458	DY	2619	1.74791e-20	607	4.795e-40
GATAAG	506	DK	3587	7.22782e-58	609	1.2844e-39
CTCATT	306	LI	8110	7.68044e-14	612	5.5624e-39
CTAACG	96	LT	8641	2.35516e-63	612	5.5624e-39
AAGGGG	129	KG	4103	4.60477e-100	612	5.5624e-39
AATGAG	400	NE	2846	9.20825e-47	613	9.0372e-39
CGAGTT	54	RV	5084	1.85542e-39	614	1.4659e-38
GCAAGT	164	AS	7151	4.13579e-18	614	1.4659e-38
CTGCTA	275	LL	15812	1.0512e-17	616	3.8381e-38
GCTAAT	345	AN	4395	2.3493e-23	616	3.8381e-38
CTTATG	101	LM	3792	1.31929e-170	617	6.1955e-38
CTAACC	152	LT	8641	1.55293e-36	617	6.1955e-38
CAAGGC	373	QG	4043	3.28448e-11	617	6.1955e-38
TCACGA	44	SR	4642	1.84057e-18	618	9.9847e-38
ACTATG	172	TM	1651	9.12212e-51	618	9.9847e-38
AACTTA	197	NL	4967	6.77213e-35	619	1.6066e-37
ATCCGA	39	IR	4152	5.56653e-57	619	1.6066e-37
AAGGGA	108	KG	4103	2.26555e-114	621	4.1392e-37
GTAATC	202	VI	6499	3.61283e-67	621	4.1392e-37
TCTCTC	108	SL	8995	1.14825e-24	622	6.628e-37
GCCTTA	285	AL	15115	1.82358e-55	623	1.0596e-36
GAGAAC	448	EN	3496	1.97748e-71	624	1.6914e-36
CTATTA	135	LL	15812	2.7479e-66	625	2.6954e-36
GCACTT	281	AL	15115	6.73476e-57	625	2.6954e-36
ACATCC	79	TS	3950	3.33811e-14	626	4.2886e-36
TGCAAG	33	CK	487	6.07305e-26	626	4.2886e-36
ACAATT	196	TI	4220	4.04632e-21	627	6.8127e-36
ATCAAG	386	IK	3447	8.54034e-20	627	6.8127e-36
TACCCT	88	YP	1885	3.63513e-31	628	1.0805e-35
GGTAGA	30	GR	4957	9.67769e-55	628	1.0805e-35
ACCTTG	251	TL	9782	1.21557e-17	628	1.0805e-35
CCAGAG	299	PE	4654	1.33807e-42	628	1.0805e-35
TGGACT	114	WT	801	5.82512e-14	629	1.7111e-35
GGACAG	230	GQ	3754	2.10117e-38	631	4.2703e-35
TCCGAA	232	SE	4374	7.52835e-15	631	4.2703e-35
AGGATT	35	RI	4564	5.08657e-69	631	4.2703e-35
TCACTC	157	SL	8995	1.15225e-10	632	6.7303e-35
ACAAGA	33	TR	4101	3.82052e-39	632	6.7303e-35
AGGGCT	26	RA	5937	2.44633e-74	632	6.7303e-35
TCGGCC	110	SA	7243	3.56833e-38	633	1.0591e-34
GAGTTA	440	EL	8199	2.98586e-25	633	1.0591e-34
CATGCA	203	HA	2557	8.60031e-14	633	1.0591e-34
GCTATA	71	AI	8086	8.56718e-205	634	1.6639e-34
ACAATA	78	TI	4220	6.50792e-74	634	1.6639e-34
CTCATC	300	LI	8110	6.15354e-15	635	2.61e-34
ACACCC	96	TP	4337	2.67527e-36	636	4.0878e-34
GGGAAC	91	GN	3946	1.00744e-119	637	6.3922e-34
CAAGCT	152	QA	5926	2.93004e-167	639	1.5558e-33
CCTTTC	183	PF	2556	1.13286e-18	639	1.5558e-33
GGGCTA	175	GL	9973	4.65365e-42	639	1.5558e-33
GGCCTT	241	GL	9973	2.02997e-21	639	1.5558e-33
ACGAAT	134	TN	2298	1.37963e-26	639	1.5558e-33
CGACCC	30	RP	2829	1.09215e-22	640	2.4215e-33
GACTTC	467	DF	2819	2.01681e-27	640	2.4215e-33
GATCGG	160	DR	3402	8.14059e-17	641	3.763e-33
CAGCCC	162	QP	2935	6.47603e-37	641	3.763e-33
CTACGA	44	LR	8208	3.0376e-51	642	5.8388e-33
AGGCTT	49	RL	8315	8.69232e-49	642	5.8388e-33
AGATCT	19	RS	3745	5.2432e-25	642	5.8388e-33
GGATAC	113	GY	3618	6.17423e-89	643	9.0455e-33
GGGATA	144	GI	6954	1.83011e-110	643	9.0455e-33
CGACTT	79	RL	8315	1.05052e-31	644	1.3992e-32
GGGGGC	124	GG	7370	4.5454e-81	644	1.3992e-32
AACCCT	184	NP	2927	9.00881e-29	645	2.1609e-32
TCAAAT	123	SN	2718	4.22642e-15	645	2.1609e-32
CCTGTC	198	PV	5276	5.31224e-16	645	2.1609e-32
ATAATC	107	II	4974	9.56415e-129	646	3.3323e-32
ACAGTA	127	TV	5386	4.06911e-41	647	5.1307e-32
AGGTAT	24	RY	2932	4.26473e-77	647	5.1307e-32
ACTACA	60	TT	4115	9.09918e-52	647	5.1307e-32
TCGACT	65	ST	4098	4.17575e-21	649	1.2107e-31
GGTGTA	358	GV	7969	6.31331e-12	649	1.2107e-31
ATATGT	52	IC	1067	2.01286e-32	649	1.2107e-31
CAGACA	240	QT	3009	1.08986e-15	650	1.8555e-31
GCTGAG	370	AE	7821	2.34445e-121	651	2.8395e-31
CCTCAA	62	PQ	3170	1.3854e-105	651	2.8395e-31
AATTGG	38	NW	857	2.57666e-192	652	4.3385e-31
TCACTT	157	SL	8995	1.15225e-10	653	6.6189e-31
TTAACA	164	LT	8641	4.15993e-32	653	6.6189e-31
ATACCT	56	IP	3955	5.26103e-82	653	6.6189e-31
CTTCGA	17	LR	8208	2.2222e-75	655	1.5335e-30
GCGAGT	139	AS	7151	9.88172e-26	655	1.5335e-30
CTCCGC	81	LR	8208	6.49904e-30	656	2.3289e-30
GACCTT	203	DL	6269	3.03229e-61	656	2.3289e-30
GAGTAT	410	EY	2160	1.71569e-11	656	2.3289e-30
GAAGGA	403	EG	4932	1.45699e-22	656	2.3289e-30
GAACTC	420	EL	8199	1.38381e-29	656	2.3289e-30
AATACA	166	NT	2821	1.0674e-31	656	2.3289e-30
TTGTCT	123	LS	9281	2.40835e-21	657	3.5315e-30
GACGGA	171	DG	5057	2.25987e-115	658	5.347e-30
GAAGTA	431	EV	5152	1.79982e-21	660	1.2202e-29
CTATCC	35	LS	9281	1.97136e-69	662	2.7679e-29
CCCGTA	95	PV	5276	5.83289e-55	662	2.7679e-29
CCTGTA	140	PV	5276	7.58452e-34	663	4.1594e-29
GAGAAG	427	EK	4679	6.57018e-170	663	4.1594e-29
GTATGT	80	VC	1153	5.1763e-10	664	6.241e-29
ACTCAA	173	TQ	2978	3.55293e-34	664	6.241e-29
CTTTTC	213	LF	5788	2.50353e-46	665	9.3505e-29
AAGACA	95	KT	3611	6.55081e-101	665	9.3505e-29
CCAGTC	98	PV	5276	2.66455e-53	665	9.3505e-29
TTCCGA	25	FR	2559	1.8789e-63	667	2.0895e-28
GACGTC	445	DV	5159	5.74749e-19	667	2.0895e-28
AGACGG	24	RR	4741	2.6667e-31	667	2.0895e-28
TACCAA	110	YQ	2152	8.04789e-135	668	3.1166e-28
GACGGG	276	DG	5057	1.66276e-63	669	4.6416e-28
AAGGCC	181	KA	5854	6.15317e-144	669	4.6416e-28
AGGAAC	21	RN	2881	1.61676e-78	671	1.025e-27
CACCCA	89	HP	1824	1.84547e-28	671	1.025e-27
GCGTCC	119	AS	7151	3.06769e-33	671	1.025e-27
CAGATA	169	QI	3183	2.28875e-85	673	2.25e-27
ATCTTG	116	IL	6943	5.42625e-61	674	3.3263e-27
ACGAGC	28	TS	3950	1.31333e-40	674	3.3263e-27
GTATCC	114	VS	6090	1.06241e-23	675	4.9101e-27
TTAATA	110	LI	8110	8.23161e-86	677	1.0652e-26
ACAGAT	240	TD	3623	2.62129e-31	678	1.5655e-26
CGGATC	143	RI	4564	6.56403e-15	678	1.5655e-26
GTTAAG	279	VK	4496	1.94923e-44	678	1.5655e-26
CTTGCG	372	LA	15107	7.39185e-30	679	2.2975e-26
AACACT	214	NT	2821	2.35732e-17	679	2.2975e-26
GGTAAG	492	GK	5599	7.82357e-19	679	2.2975e-26
TTAACT	217	LT	8641	7.66895e-17	679	2.2975e-26
TACCTT	126	YL	4107	7.23287e-44	681	4.9262e-26
ATGGGA	350	MG	2658	1.72711e-51	681	4.9262e-26
ATTAAG	401	IK	3447	6.62131e-17	682	7.1977e-26
CTTTTA	193	LL	15812	7.01526e-41	682	7.1977e-26
AGAGTT	47	RV	5084	6.60284e-44	682	7.1977e-26
CGGAGA	17	RR	4741	5.38845e-37	683	1.0501e-25
GTGGAC	327	VD	5150	3.47882e-48	684	1.5299e-25
CAAATA	149	QI	3183	5.68927e-97	684	1.5299e-25
GTACAA	252	VQ	3160	2.11464e-16	684	1.5299e-25
GGGTTT	256	GF	4465	1.3947e-51	684	1.5299e-25
GGATTC	250	GF	4465	7.65211e-54	685	2.2256e-25
ACACCT	150	TP	4337	1.11148e-16	685	2.2256e-25
CACAGG	17	HR	1706	1.72749e-42	687	4.6896e-25
CTTACG	108	LT	8641	1.26533e-56	688	6.7927e-25
TCTCTT	150	SL	8995	3.36163e-12	688	6.7927e-25
GATGTA	356	DV	5159	1.3359e-39	689	9.8247e-25
TTCAAT	368	FN	2471	9.89952e-35	689	9.8247e-25
TACCCA	100	YP	1885	6.16074e-26	690	1.419e-24
GCTCTC	124	AL	15115	5.12329e-138	691	2.0464e-24
TTCTTG	125	FL	4567	6.93427e-56	692	2.9471e-24
GACTTT	401	DF	2819	7.27658e-45	692	2.9471e-24
TTACAC	153	LH	3060	5.47706e-13	693	4.2382e-24
TTCAGA	64	FR	2559	2.88981e-35	696	1.2497e-23
CAACTC	350	QL	6785	3.03816e-24	696	1.2497e-23
AACGGA	219	NG	4511	2.79494e-68	697	1.7869e-23
ATGGAG	500	ME	1755	4.57013e-75	697	1.7869e-23
GTTCGG	52	VR	4851	1.9415e-37	697	1.7869e-23
ATAACA	86	IT	4977	4.94009e-91	697	1.7869e-23
TGCATA	32	CI	868	2.27111e-33	698	2.5514e-23
ACATGC	30	TC	768	1.38081e-16	699	3.6378e-23
AGGGAT	67	RD	4049	1.58937e-76	699	3.6378e-23
CCAACT	102	PT	2872	7.02056e-11	699	3.6378e-23
CTTCAC	86	LH	3060	6.86166e-37	700	5.1794e-23
AAGTTC	216	KF	1691	9.2016e-36	700	5.1794e-23
GGACGG	115	GR	4957	1.05217e-12	702	1.0455e-22
CTCTTT	297	LF	5788	2.70115e-21	702	1.0455e-22
AGGTCA	9	RS	3745	8.32369e-34	702	1.0455e-22
CTATGG	124	LW	1969	1.5378e-43	703	1.4823e-22
GACTAT	421	DY	2619	1.28868e-28	703	1.4823e-22
GTTCCA	118	VP	4083	5.22138e-23	704	2.0986e-22
ATAGCG	135	IA	8923	5.64396e-176	705	2.9669e-22
TGGGGG	209	WG	1273	9.2332e-14	706	4.1886e-22
AATTCT	124	NS	2916	1.85058e-18	707	5.9052e-22
CTTCCA	71	LP	7747	1.94485e-66	708	8.3135e-22
CAATCG	169	QS	3125	2.12966e-10	708	8.3135e-22
TTGCTA	158	LL	15812	4.02384e-55	709	1.1688e-21
GCACGA	144	AR	7173	2.83802e-24	709	1.1688e-21
TGGGCC	204	WA	1403	6.58551e-22	709	1.1688e-21
AATCGG	110	NR	2765	4.50759e-20	710	1.6408e-21
CCAATA	57	PI	2642	1.2625e-41	711	2.3003e-21
GCCGAG	560	AE	7821	1.96243e-53	712	3.2204e-21
AATTCG	102	NS	2916	2.84847e-26	712	3.2204e-21
GACCAC	233	DH	1345	8.68872e-12	713	4.5022e-21
GGGTGC	25	GC	1453	2.76989e-52	713	4.5022e-21
ATAATG	158	IM	1828	5.27771e-138	713	4.5022e-21
CCCGAC	179	PD	3669	1.72409e-55	714	6.2855e-21
AATTCC	110	NS	2916	3.30721e-23	714	6.2855e-21
TCAGAT	185	SD	4062	2.08546e-21	717	1.6962e-20
CGGAGC	22	RS	3745	7.0809e-23	717	1.6962e-20
GCGAGA	63	AR	7173	1.66538e-63	717	1.6962e-20
TCAGTC	117	SV	5629	3.95111e-18	718	2.355e-20
AGATCG	19	RS	3745	5.2432e-25	719	3.2651e-20
AGGGGC	19	RG	4506	1.60548e-57	721	6.2506e-20
AAGTTA	191	KL	6069	8.76485e-62	723	1.19e-19
TCCAGG	28	SR	4642	1.67679e-27	725	2.2533e-19
AATTGT	73	NC	565	9.27845e-13	725	2.2533e-19
TCCCGA	56	SR	4642	2.07355e-13	726	3.0943e-19
AGAGCT	32	RA	5937	1.10633e-68	726	3.0943e-19
AAGAAT	239	KN	2626	1.45541e-96	727	4.2433e-19
CTTCAA	67	LQ	5606	7.44223e-126	728	5.8112e-19
GACAAT	400	DN	3158	2.14715e-66	728	5.8112e-19
CAAGCC	315	QA	5926	1.84599e-77	730	1.0854e-18
GGAGTT	90	GV	7969	4.05151e-117	731	1.4805e-18
AGCGCT	147	SA	7243	5.65083e-24	731	1.4805e-18
GGACAA	218	GQ	3754	1.21344e-42	732	2.0165e-18
CACCCT	98	HP	1824	1.1874e-24	732	2.0165e-18
GTGGAG	500	VE	5574	4.79344e-17	733	2.7429e-18
GTACGG	80	VR	4851	2.16524e-23	733	2.7429e-18
ACAAGC	50	TS	3950	1.84446e-26	734	3.7259e-18
GCGGAG	521	AE	7821	1.51716e-64	734	3.7259e-18
GGCCGG	76	GR	4957	2.44017e-26	734	3.7259e-18
CTATGC	37	LC	1796	6.63466e-30	735	5.0545e-18
TTGGGC	235	LG	9573	9.69219e-20	735	5.0545e-18
GGAGCT	82	GA	8315	1.41069e-131	736	6.8475e-18
ATGATA	159	MI	2149	3.50389e-182	737	9.2641e-18
GCGGAC	389	AD	6695	1.68124e-74	737	9.2641e-18
ACGTTC	202	TF	2918	5.42593e-23	737	9.2641e-18
CTATTC	74	LF	5788	9.71293e-126	738	1.2517e-17
ACATTT	259	TF	2918	3.55356e-10	739	1.6889e-17
ATACCC	64	IP	3955	7.49584e-76	740	2.2758e-17
GCCTTC	463	AF	4817	1.9821e-10	743	5.5237e-17
CGAATC	110	RI	4564	2.1985e-25	744	7.4035e-17
CTTCAG	265	LQ	5606	3.05519e-26	744	7.4035e-17
TTCTCA	217	FS	4274	1.05135e-16	744	7.4035e-17
TACTTT	292	YF	1662	2.34039e-13	744	7.4035e-17
GCTACT	136	AT	6509	1.72665e-57	746	1.3247e-16
GTTCTC	216	VL	9715	7.2528e-26	747	1.7685e-16
AAGGTC	172	KV	4199	3.96581e-79	748	2.3579e-16
AACGGG	239	NG	4511	9.75437e-60	749	3.1394e-16
AGGTTG	44	RL	8315	2.63208e-52	749	3.1394e-16
CAGCTC	396	QL	6785	3.07533e-15	749	3.1394e-16
TCCAGA	46	SR	4642	1.56969e-17	750	4.1746e-16
TCTCAA	101	SQ	3409	2.21781e-38	750	4.1746e-16
TTAGCC	318	LA	15107	1.73605e-44	751	5.5437e-16
TTCACG	220	FT	3377	1.90062e-30	753	9.7379e-16
CGGGGA	91	RG	4506	1.09244e-15	753	9.7379e-16
AATCCT	217	NP	2927	3.42578e-19	754	1.2881e-15
GTCAGA	96	VR	4851	2.04792e-17	756	2.2449e-15
AGACGC	53	RR	4741	2.7517e-15	756	2.2449e-15
GAATTG	451	EL	8199	4.79843e-23	756	2.2449e-15
AGATGT	21	RC	860	3.78952e-13	757	2.9578e-15
CGAGCT	56	RA	5937	2.94354e-50	760	6.7126e-15
GTTCTT	191	VL	9715	1.34512e-33	760	6.7126e-15
AAAGTA	372	KV	4199	4.88532e-14	761	8.7984e-15
AATCCA	250	NP	2927	5.99402e-12	762	1.1517e-14
ACTTTA	161	TL	9782	1.48144e-45	762	1.1517e-14
GAACTT	417	EL	8199	2.84514e-30	763	1.5057e-14
GTGGCC	320	VA	9477	1.53767e-36	764	1.9659e-14
TGCTTG	48	CL	1498	3.97685e-16	764	1.9659e-14
AGGCCA	23	RP	2829	2.60924e-27	764	1.9659e-14
CTTCCC	145	LP	7747	1.08944e-29	765	2.5635e-14
ATGCGA	121	MR	2038	1.39329e-48	765	2.5635e-14
ATGCTT	387	ML	4380	3.33266e-51	765	2.5635e-14
GGTCGG	122	GR	4957	6.13104e-11	765	2.5635e-14
CTTCTT	132	LL	15812	7.28427e-68	766	3.3384e-14
CTTCGG	35	LR	8208	3.62976e-58	768	5.6399e-14
TTACTT	275	LL	15812	1.0512e-17	768	5.6399e-14
TTCGAC	537	FD	3127	4.18016e-26	769	7.3165e-14
GTGGGA	186	VG	6601	7.86836e-38	769	7.3165e-14
GGGTGG	60	GW	1745	3.51153e-135	769	7.3165e-14
CGGACA	74	RT	3413	1.09136e-10	770	9.4793e-14
TTTATA	122	FI	3583	6.6359e-140	770	9.4793e-14
GCCCGA	113	AR	7173	5.03298e-36	771	1.2266e-13
TCGGGC	118	SG	7105	3.91886e-33	771	1.2266e-13
ACATTC	135	TF	2918	7.24085e-48	772	1.5851e-13
GTGCGA	114	VR	4851	4.39095e-12	775	3.3949e-13
AGATCA	10	RS	3745	8.9759e-33	775	3.3949e-13
CAACCC	164	QP	2935	3.83465e-36	777	5.605e-13
CACGCA	190	HA	2557	7.16742e-17	777	5.605e-13
CGAATA	49	RI	4564	8.18078e-58	778	7.1883e-13
GACGAC	580	DD	3961	2.3372e-57	778	7.1883e-13
CATGGG	98	HG	2350	3.59441e-44	778	7.1883e-13
ACAATG	242	TM	1651	6.59831e-25	780	1.1778e-12
GCAGTC	244	AV	9004	1.54219e-54	780	1.1778e-12
TTTCAA	141	FQ	1425	1.43963e-47	781	1.5048e-12
CTATTG	136	LL	15812	9.07925e-66	784	3.1146e-12
GCATGT	92	AC	1576	1.00844e-18	784	3.1146e-12
CCCGTC	184	PV	5276	1.61916e-19	784	3.1146e-12
TTGGCC	118	LA	15107	2.80074e-142	785	3.9594e-12
GAGGCG	691	EA	6979	7.09705e-12	785	3.9594e-12
AGGCAG	69	RQ	3996	1.80349e-73	786	5.0269e-12
ACAGTG	197	TV	5386	1.55767e-17	788	8.0727e-12
ACTACG	137	TT	4115	2.1066e-17	788	8.0727e-12
AGAGAA	125	RE	5158	1.50699e-71	789	1.0211e-11
TTCATG	234	FM	1257	3.49784e-118	790	1.2899e-11
CTTGCT	317	LA	15107	8.55852e-45	791	1.6276e-11
ACAGGA	155	TG	6195	3.3132e-43	791	1.6276e-11
ATGTTA	398	ML	4380	8.26241e-48	791	1.6276e-11
CTTCTC	136	LL	15812	9.07925e-66	792	2.051e-11
GTGATA	191	VI	6499	2.77748e-72	793	2.5814e-11
ATATCC	55	IS	5484	5.04882e-72	793	2.5814e-11
CTACAA	247	LQ	5606	2.79214e-31	794	3.2449e-11
AGGTTT	28	RF	3353	2.2746e-87	794	3.2449e-11
CAGAAT	410	QN	2138	9.41063e-11	794	3.2449e-11
TTATAT	179	LY	3484	1.9358e-13	795	4.0739e-11
GTTCGA	49	VR	4851	2.77739e-39	795	4.0739e-11
GTAAAT	288	VN	3988	1.68581e-27	797	6.3978e-11
TGGCTC	143	WL	3148	1.29739e-98	798	8.0028e-11
GCGGCC	370	AA	13029	7.95554e-72	800	1.2475e-10
ACATGG	142	TW	1162	1.69023e-27	801	1.5547e-10
AAGCCC	123	KP	3025	5.39743e-58	802	1.9352e-10
AGATTA	64	RL	8315	1.77398e-39	802	1.9352e-10
CTGATA	251	LI	8110	5.4053e-26	803	2.4059e-10
CAATAC	253	QY	1698	2.15307e-24	803	2.4059e-10
CAAGCG	332	QA	5926	9.13219e-71	803	2.4059e-10
AAGGCT	165	KA	5854	1.13349e-154	803	2.4059e-10
TACAGG	21	YR	2488	5.28481e-65	803	2.4059e-10
GCCACA	227	AT	6509	1.1232e-23	804	2.9874e-10
GGAATA	138	GI	6954	2.56697e-114	804	2.9874e-10
CCAGTA	168	PV	5276	4.05029e-24	804	2.9874e-10
CCTGTG	184	PV	5276	1.61916e-19	807	5.6775e-10

## Sheet: 2b
codon string	num codon	aa string	num aa	p value(phase)	global_num_codon	p (n-5):cdf(globle)
CCCTAG	0	P-	124	2.06167e-05	11	0
GTCTAG	1	V-	208	2.74809e-07	12	0
TCCTAG	1	S-	265	4.38077e-06	13	0
CTCTAG	0	L-	340	3.63063e-09	14	0
ACCTAG	0	T-	49	0.0140722	14	0
ATCTAG	3	I-	158	1.2203e-05	28	0
TACTAG	1	Y-	96	5.05768e-07	36	0
TAGACT	0	-T	2	0.840278	56	0
AGCTAG	3	S-	265	0.000201184	57	0
AACTAG	6	N-	174	4.55467e-08	58	0
TGCTAG	0	C-	53	6.35908e-05	66	0
TAGACC	0	-T	2	0.840278	86	9.7974e-305
ACATAG	2	T-	49	0.213525	89	1.4146e-301
TAGAAT	0	-N	1	0.833333	90	1.5633e-300
TAGAGT	0	-S	1	0.944444	104	2.0901e-286
CGCTAG	6	R-	378	8.99827e-05	105	1.9798e-285
TAGTAG	0	--	3	0.702332	112	1.044e-278
TAGTCC	0	-S	1	0.944444	112	1.044e-278
TAGTAT	0	-Y	2	0.694444	112	1.044e-278
TAGTAC	0	-Y	2	0.694444	113	9.1887e-278
CATAGT	81	HS	1730	1.97353e-09	114	8.0167e-277
ACCTAA	4	T-	49	0.611958	115	6.9335e-276
TCATAG	3	S-	265	0.000201184	116	5.9449e-275
TAGAGG	0	-R	5	0.751419	121	2.4256e-270
TAGACA	0	-T	2	0.840278	124	1.2826e-267
GTATAG	4	V-	208	8.94863e-05	124	1.2826e-267
TAGATT	0	-I	1	0.888889	132	1.6545e-260
TCCTAA	5	S-	265	0.00278646	135	6.7665e-258
TAGCTC	0	-L	3	0.842421	138	2.5894e-255
TAGGCC	0	-A	1	0.916667	140	1.3164e-253
TCTTAG	1	S-	265	4.38077e-06	142	6.5044e-252
TAGATC	0	-I	1	0.888889	143	4.5241e-251
TAGACG	0	-T	2	0.840278	146	1.4603e-248
TAGGCT	0	-A	1	0.916667	147	9.8807e-248
CCCTAA	6	P-	124	0.100356	150	2.9393e-245
CCATAG	1	P-	124	0.000253023	155	3.4137e-241
CCCTCC	86	PS	2917	0.000333552	165	2.8569e-233
TAGGTC	0	-V	1	0.916667	173	4.0204e-227
TAGAGC	0	-S	1	0.944444	177	4.1487e-224
CTATAG	0	L-	340	3.63063e-09	179	1.2883e-222
CCTAAC	158	PN	1753	2.47789e-06	179	1.2883e-222
TAGTAA	0	--	3	0.702332	181	3.9122e-221
GCATAG	7	A-	440	8.83682e-10	181	3.9122e-221
GTCTAA	11	V-	208	0.0650973	184	6.2825e-219
ATATAG	10	I-	158	0.0301992	184	6.2825e-219
TAGAGA	0	-R	5	0.751419	185	3.3779e-218
ATCTAA	24	I-	158	0.955574	187	9.6087e-217
TAGTTA	0	-L	3	0.842421	188	5.0839e-216
GCCTAA	10	A-	440	8.17243e-08	189	2.6756e-215
TAGTCT	0	-S	1	0.944444	190	1.4007e-214
TAGCAT	0	-H	3	0.578704	192	3.7792e-213
TAATAG	0	--	3	0.702332	200	1.6303e-207
CCTTAG	2	P-	124	0.00155238	200	1.6303e-207
AGTAGT	105	SS	4754	0.00791585	201	8.068e-207
ACTTAG	1	T-	49	0.0767572	203	1.9467e-205
TAGCTT	0	-L	3	0.842421	204	9.4924e-205
ATGTAG	7	M-	57	0.000256292	205	4.6059e-204
TGTAGT	51	CS	1031	1.67036e-05	205	4.6059e-204
TAGCTA	0	-L	3	0.842421	208	5.111e-202
TAGGTA	0	-V	1	0.916667	209	2.4326e-201
TAGGTT	0	-V	1	0.916667	217	5.4037e-196
TAGCAC	0	-H	3	0.578704	218	2.4657e-195
TCCTAC	125	SY	2207	1.06811e-06	219	1.12e-194
GGTCCA	106	GP	2718	4.17109e-08	220	5.0639e-194
TTGTAG	13	L-	340	0.0961808	221	2.2793e-193
TAGGCA	0	-A	1	0.916667	223	4.5557e-192
TTCTAA	18	F-	153	0.059838	226	3.9368e-190
TCCCCC	82	SP	3491	3.8305e-09	226	3.9368e-190
AGATAG	3	R-	378	8.63594e-07	227	1.7251e-189
TAGTTG	0	-L	3	0.842421	229	3.2695e-188
TTATAG	6	L-	340	0.000432096	235	2.0058e-184
GGCCCC	104	GP	2718	1.48641e-08	235	2.0058e-184
GTGTAG	9	V-	208	0.0180531	236	8.4546e-184
CCCTCT	71	PS	2917	2.94372e-07	239	6.1734e-182
TCTAAA	176	SK	2872	4.86152e-06	241	1.0562e-180
TCGTAG	6	S-	265	0.00775748	244	7.2457e-179
ACTTGT	45	TC	768	7.372e-10	244	7.2457e-179
TAGAAC	0	-N	1	0.833333	249	7.678e-176
AATAGT	167	NS	2916	5.03608e-08	252	4.7798e-174
CGTCCC	86	RP	2829	0.00103983	253	1.8794e-173
AGTAAG	186	SK	2872	0.000112416	254	7.3605e-173
TTGTAA	28	L-	340	0.9845	258	1.6653e-170
CATAGC	198	HS	1730	0.999997	258	1.6653e-170
TACTAA	25	Y-	96	0.993153	260	2.4473e-169
GACTAA	34	D-	177	0.843475	262	3.5417e-168
GCTTAG	7	A-	440	8.83682e-10	267	2.6405e-165
TAGTCG	0	-S	1	0.944444	268	9.8014e-165
TGTAGC	87	CS	1031	0.57673	268	9.8014e-165
ACCAAG	197	TK	2149	6.82428e-07	269	3.6247e-164
TAGATA	0	-I	1	0.888889	270	1.3355e-163
TAGGTG	0	-V	1	0.916667	272	1.793e-162
CTCTAA	13	L-	340	0.0961808	274	2.3722e-161
CTGTAG	10	L-	340	0.0169879	276	3.0932e-160
CATACT	153	HT	1458	0.0101272	278	3.9753e-159
TAAGTA	0	-V	1	0.916667	281	1.7829e-157
CCAAGC	115	PS	2917	0.291148	287	3.2598e-154
TAGTCA	0	-S	1	0.944444	288	1.126e-153
AGCTCC	131	SS	4754	0.485981	289	3.8762e-153
TCCCCT	87	SP	3491	6.6502e-08	289	3.8762e-153
CCCTAT	147	PY	1639	3.87819e-06	290	1.3297e-152
TCCCAT	96	SH	1939	4.87683e-09	293	5.2587e-151
GAGTGT	158	EC	724	0.0254581	293	5.2587e-151
TCCTCC	124	SS	4754	0.254917	296	2.0169e-149
TAGCCC	0	-P	1	0.916667	297	6.756e-149
GGTTAG	6	G-	287	7.64141e-06	297	6.756e-149
TCTTGT	56	SC	900	0.0105246	298	2.2555e-148
GGATAG	7	G-	287	2.93013e-05	299	7.5046e-148
GATTAG	8	D-	177	6.50735e-07	299	7.5046e-148
CCCTCA	62	PS	2917	9.88964e-10	303	8.8969e-146
CCCCGT	88	PR	2700	0.00859345	304	2.9116e-145
CGTGTA	188	RV	5084	0.0487724	305	9.4972e-145
ATGTAA	40	M-	57	1	305	9.4972e-145
TGTAAT	149	CN	512	0.984797	307	1.0006e-143
TAAGTG	0	-V	1	0.916667	310	3.3397e-142
CCTTGT	67	PC	571	0.316259	311	1.0683e-141
CATACG	197	HT	1458	0.885593	312	3.4066e-141
ACACGT	126	TR	4101	0.000148966	314	3.4308e-140
TCTAAC	281	SN	2718	0.999892	316	3.4115e-139
AGTAGC	189	SS	4754	0.999999	318	3.3497e-138
TAGCAG	0	-Q	2	0.694444	320	3.2481e-137
TGTAAC	140	CN	512	0.898106	320	3.2481e-137
ACATAA	7	T-	49	0.951686	321	1.0067e-136
AGGTAG	2	R-	378	1.1161e-07	321	1.0067e-136
CCTACC	119	PT	2872	4.89415e-07	321	1.0067e-136
TAGGCG	0	-A	1	0.916667	323	9.5808e-136
TAAGTC	0	-V	1	0.916667	326	2.7485e-134
GTCCCG	175	VP	4083	2.77771e-08	330	2.3126e-132
GTGTGT	103	VC	1153	8.06981e-05	331	6.9513e-132
ACGTAG	2	T-	49	0.213525	332	2.0831e-131
ACCTCC	251	TS	3950	1	334	1.854e-130
TATACG	203	YT	2086	4.54945e-05	334	1.854e-130
GTGTAA	31	V-	208	0.999428	335	5.5062e-130
AACTAA	48	N-	174	0.999897	337	4.8135e-129
GGGTAG	5	G-	287	1.70613e-06	337	4.8135e-129
GTCTCC	223	VS	6090	0.0244964	339	4.1585e-128
CCGAGT	95	PS	2917	0.00640431	340	1.2169e-127
AGTTAG	5	S-	265	0.00278646	342	1.0329e-126
CCTCAT	123	PH	1437	1.30521e-06	342	1.0329e-126
CATAAT	252	HN	1231	0.000103247	344	8.6658e-126
GTATAA	16	V-	208	0.430478	347	2.0605e-124
CCCACC	161	PT	2872	0.0809494	354	3.0305e-121
TATAGC	268	YS	2466	0.999995	358	1.8388e-119
TCCCAG	198	SQ	3409	1.24402e-08	360	1.4085e-118
ATATAA	16	I-	158	0.406678	360	1.4085e-118
CCCAGT	74	PS	2917	1.51514e-06	361	3.8821e-118
ACTCGT	216	TR	4101	0.999709	362	1.067e-117
TAGCTG	0	-L	3	0.842421	363	2.9247e-117
CAGTCC	186	QS	3125	2.71931e-07	364	7.9946e-117
AGCCCA	121	SP	3491	0.0190766	375	4.2541e-112
TGTGTC	120	CV	1091	0.0711913	376	1.1258e-111
TAAGTT	0	-V	1	0.916667	378	7.8213e-111
CACTCC	154	HS	1730	0.816294	378	7.8213e-111
CCTCGT	108	PR	2700	0.354714	378	7.8213e-111
TCCCAC	95	SH	1939	2.75434e-09	379	2.0534e-110
TCATAA	19	S-	265	0.896439	381	1.4042e-109
GACTCC	262	DS	3792	0.000636327	381	1.4042e-109
TAGCAA	0	-Q	2	0.694444	384	2.4623e-108
AGCTCT	85	SS	4754	6.16082e-06	385	6.364e-108
GACTGT	137	DC	755	4.26452e-06	386	1.6405e-107
TCCAAA	164	SK	2872	5.17021e-08	387	4.218e-107
GGCCCA	147	GP	2718	0.035957	389	2.767e-106
AATTAG	8	N-	174	9.82931e-07	390	7.0598e-106
TCACAT	108	SH	1939	2.07079e-06	391	1.7966e-105
TGCTCC	74	CS	1031	0.0971731	392	4.5606e-105
CGTGTC	237	RV	5084	0.962363	394	2.9163e-104
GTCCAT	182	VH	1740	0.00479145	394	2.9163e-104
CGCCCC	127	RP	2829	0.818159	395	7.3465e-104
CTTAGC	313	LS	9281	0.99968	398	1.1568e-102
GAGTCG	257	ES	4073	6.96656e-07	398	1.1568e-102
TAGCCT	0	-P	1	0.916667	399	2.885e-102
TAACTC	0	-L	3	0.842421	401	1.781e-101
CTTGGT	359	LG	9573	0.0207224	401	1.781e-101
GTTTAG	8	V-	208	0.00818942	401	1.781e-101
GCCTCC	307	AS	7151	0.715936	402	4.4084e-101
CCTATT	161	PI	2642	8.22138e-06	405	6.5875e-100
ACTAAC	330	TN	2298	0.996325	406	1.6146e-99
TATTAG	4	Y-	96	0.000166773	406	1.6146e-99
TGATAG	0	--	3	0.702332	408	9.6278e-99
CCCAAT	157	PN	1753	1.69253e-06	409	2.3424e-98
TTAGGC	408	LG	9573	0.690829	412	3.3247e-97
GTCTAC	244	VY	2386	0.000321986	413	8.0107e-97
TAATAC	0	-Y	2	0.694444	416	1.1044e-95
TACTCC	216	YS	2466	0.789625	416	1.1044e-95
GGCTCA	161	GS	5479	1.03514e-06	418	6.2745e-95
TAGAAG	0	-K	1	0.833333	419	1.4902e-94
CGTCCT	166	RP	2829	0.999993	421	8.3458e-94
CTTTAG	8	L-	340	0.00342022	423	4.63e-93
AGTAAC	278	SN	2718	0.99977	423	4.63e-93
ACTAAA	273	TK	2149	0.627517	423	4.63e-93
TAACTA	0	-L	3	0.842421	424	1.0867e-92
TTGTGT	122	LC	1796	0.00874277	427	1.3852e-91
AGCTCA	69	SS	4754	7.46376e-10	428	3.2208e-91
CTCTCA	170	LS	9281	2.32008e-09	431	3.9924e-90
CCCAAA	182	PK	2141	2.45889e-09	431	3.9924e-90
TCTCGT	189	SR	4642	1	432	9.1969e-90
ACTTGA	2	T-	49	0.213525	432	9.1969e-90
CCTCCG	87	PP	2227	7.00965e-07	434	4.8468e-89
AATAGC	303	NS	2916	0.999956	436	2.5309e-88
CTGTGA	12	L-	340	0.0583178	437	5.7635e-88
CGTAGT	174	RS	3745	1	437	5.7635e-88
TCCTTC	197	SF	3116	1.43551e-05	437	5.7635e-88
TCGGAA	265	SE	4374	7.50133e-09	439	2.9686e-87
AGTAAT	312	SN	2718	1	439	2.9686e-87
TGTAAA	193	CK	487	1	441	1.5152e-86
AGCTAA	33	S-	265	0.999994	442	3.4115e-86
CCATAA	16	P-	124	0.971197	442	3.4115e-86
AGCTCG	116	SS	4754	0.0828414	444	1.7178e-85
GAGAGC	328	ES	4073	0.269599	444	1.7178e-85
TTAGGT	441	LG	9573	0.984312	444	1.7178e-85
GATACT	327	DT	3430	3.01144e-08	445	3.8417e-85
TAGAAA	0	-K	1	0.833333	449	9.3975e-84
TCTCAT	146	SH	1939	0.106387	450	2.0783e-83
ACTTAA	5	T-	49	0.778576	451	4.5862e-83
GGCTCC	222	GS	5479	0.350942	452	1.0098e-82
TACAGT	206	YS	2466	0.533043	453	2.2185e-82
GCCTAC	321	AY	2638	0.3156	454	4.8632e-82
TACTCT	153	YS	2466	4.04588e-05	454	4.8632e-82
GGCTCT	175	GS	5479	0.000105849	455	1.0637e-81
TCTACT	103	ST	4098	8.25123e-09	456	2.3216e-81
GCCTCA	205	AS	7151	3.83427e-09	457	5.0559e-81
CGATAG	6	R-	378	8.99827e-05	457	5.0559e-81
AGTCCG	173	SP	3491	0.989829	457	5.0559e-81
ACCTCA	170	TS	3950	0.684581	457	5.0559e-81
GAGTAA	110	E-	350	1	458	1.0987e-80
CACTCG	100	HS	1730	3.34227e-05	460	5.1541e-80
CCGTAG	4	P-	124	0.0195663	461	1.1127e-79
CGCTCC	175	RS	3745	1	462	2.397e-79
GCTTGT	146	AC	1576	3.225e-05	463	5.1525e-79
GAGTGC	179	EC	724	0.451576	463	5.1525e-79
GTACAT	167	VH	1740	8.92354e-05	465	2.3655e-78
CCACAT	147	PH	1437	0.00435492	465	2.3655e-78
AGTGTG	197	SV	5629	0.00575291	466	5.0521e-78
CCTATC	171	PI	2642	0.000198101	467	1.0767e-77
CTCAGT	194	LS	9281	1.54854e-05	469	4.8592e-77
GCTCGT	344	AR	7173	0.995891	469	4.8592e-77
CCACAC	124	PH	1437	2.00734e-06	469	4.8592e-77
ATCCCC	272	IP	3955	0.000377052	471	2.1744e-76
GTCTCT	226	VS	6090	0.0384633	475	4.2447e-75
CACGTA	157	HV	1809	1.57037e-07	476	8.8756e-75
GGCTCG	214	GS	5479	0.175878	477	1.852e-74
TCACAG	203	SQ	3409	8.46567e-08	479	8.0127e-74
GCCCCG	278	AP	4764	0.123994	480	1.6615e-73
AGCCTC	217	SL	8995	0.0173413	480	1.6615e-73
TCTTAC	187	SY	2207	0.612496	480	1.6615e-73
TTTTAG	6	F-	153	9.84453e-07	480	1.6615e-73
CACTAA	57	H-	186	0.999999	481	3.4381e-73
ACCTCT	273	TS	3950	1	481	3.4381e-73
TAGCGT	0	-R	5	0.751419	482	7.0995e-73
TCCTCT	113	SS	4754	0.0481579	482	7.0995e-73
ACCTAC	370	TY	1640	1	482	7.0995e-73
TGTACA	51	CT	735	6.37814e-07	482	7.0995e-73
TGTGTG	174	CV	1091	0.999633	483	1.463e-72
AGTTGT	58	SC	900	0.0203859	484	3.0086e-72
TACTCG	127	YS	2466	6.51919e-10	484	3.0086e-72
ATGTGT	149	MC	324	0.0823829	484	3.0086e-72
CCAATT	226	PI	2642	0.674948	489	1.0729e-70
TCTCCT	94	SP	3491	2.24073e-06	490	2.1795e-70
TAACAG	0	-Q	2	0.694444	492	8.9383e-70
AGTCGT	182	SR	4642	0.999997	492	8.9383e-70
TGAGTC	0	-V	1	0.916667	493	1.8046e-69
TCACGT	154	SR	4642	0.98707	494	3.6361e-69
ACTCAT	179	TH	1706	0.00584518	494	3.6361e-69
CTGTAA	93	L-	340	1	495	7.3117e-69
GGTACC	321	GT	5137	0.513409	496	1.4673e-68
CTGAGT	304	LS	9281	0.998003	497	2.9386e-68
CGTCCA	180	RP	2829	1	497	2.9386e-68
CCGTCC	144	PS	2917	0.981307	497	2.9386e-68
TAACAC	0	-H	3	0.578704	498	5.8736e-68
TAACAT	0	-H	3	0.578704	499	1.1716e-67
TTGTAT	256	LY	3484	0.0176997	499	1.1716e-67
TGTCTT	67	CL	1498	2.97114e-09	499	1.1716e-67
CCCATT	229	PI	2642	0.746187	500	2.3325e-67
GAGTGA	35	E-	350	0.000262735	500	2.3325e-67
CTCTCG	181	LS	9281	1.94057e-07	501	4.6341e-67
TCTCAG	216	SQ	3409	6.87777e-06	501	4.6341e-67
TCCGAC	251	SD	4062	1.31818e-07	505	7.0787e-66
GCCCAC	243	AH	2546	1.74434e-06	506	1.3925e-65
TCCACT	164	ST	4098	0.31581	506	1.3925e-65
CCACGT	161	PR	2700	0.999996	509	1.0477e-64
ACCGAG	401	TE	3569	0.011129	510	2.0448e-64
CAGTGT	144	QC	531	0.879926	510	2.0448e-64
CTGTGT	249	LC	1796	1	512	7.7444e-64
TCATGT	32	SC	900	5.73615e-09	512	7.7444e-64
TCTTAA	22	S-	265	0.976137	512	7.7444e-64
GTGCAC	184	VH	1740	0.00737743	513	1.5027e-63
TAATTG	0	-L	3	0.842421	514	2.9103e-63
CGTAAG	420	RK	3401	1	515	5.6253e-63
TCCAAC	248	SN	2718	0.935074	519	7.7016e-62
CCCATC	211	PI	2642	0.272956	520	1.4744e-61
TCCCCG	156	SP	3491	0.825624	522	5.3722e-61
CCGTGT	65	PC	571	0.230764	524	1.9426e-60
ATCCCT	280	IP	3955	0.00196463	524	1.9426e-60
ACTTGC	56	TC	768	2.03152e-06	524	1.9426e-60
AGTCAC	102	SH	1939	1.20468e-07	526	6.9711e-60
TAGCCG	0	-P	1	0.916667	527	1.3168e-59
ATTTAG	8	I-	158	0.00652852	528	2.4827e-59
AACTCC	283	NS	2916	0.996076	528	2.4827e-59
GTGTAT	306	VY	2386	0.69721	528	2.4827e-59
ACTTAT	262	TY	1640	0.999983	528	2.4827e-59
CATGTC	265	HV	1809	0.996957	530	8.7757e-59
AGTACC	221	ST	4098	0.999931	531	1.6453e-58
CCCTGT	64	PC	571	0.193176	532	3.0787e-58
ACCCCG	326	TP	4337	0.999643	533	5.7503e-58
CTACGT	179	LR	8208	0.0003757	534	1.072e-57
TAAGCT	0	-A	1	0.916667	535	1.9948e-57
TAGTGA	0	--	3	0.702332	535	1.9948e-57
CCAATC	208	PI	2642	0.206653	536	3.705e-57
GGTAGT	193	GS	5479	0.00813716	539	2.3475e-56
ACGGGT	320	TG	6195	0.000163016	539	2.3475e-56
GGACCG	193	GP	2718	0.967486	540	4.3279e-56
CATCCC	167	HP	1824	4.12472e-06	540	4.3279e-56
CGTGTG	369	RV	5084	1	542	1.4629e-55
CATGTG	364	HV	1809	1	542	1.4629e-55
CATACC	420	HT	1458	1	542	1.4629e-55
CGTTAG	10	R-	378	0.00523046	545	8.9665e-55
AAGTAA	118	K-	467	0.999999	545	8.9665e-55
ACCCAT	326	TH	1706	1	545	8.9665e-55
CTTGAG	508	LE	7488	3.33573e-07	546	1.6349e-54
TTCCCT	192	FP	2108	5.51571e-07	546	1.6349e-54
TCTTAT	239	SY	2207	0.999981	546	1.6349e-54
CATAAC	447	HN	1231	1	549	9.8038e-54
CACAGT	187	HS	1730	0.999857	550	1.7747e-53
CAGAGT	201	QS	3125	3.92258e-05	550	1.7747e-53
CCTTAA	15	P-	124	0.946814	552	5.7835e-53
CCCCGC	100	PR	2700	0.122767	553	1.0413e-52
GTCTTC	356	VF	3518	6.41935e-06	554	1.8713e-52
TACTAC	353	YY	1339	0.881267	554	1.8713e-52
ACCTAT	437	TY	1640	1	557	1.0745e-51
GCTCAT	228	AH	2546	9.60307e-09	559	3.4146e-51
TGCCTC	92	CL	1498	0.000836444	559	3.4146e-51
CCATGT	29	PC	571	1.81422e-09	559	3.4146e-51
TAATTA	0	-L	3	0.842421	560	6.071e-51
TCCTTT	203	SF	3116	8.39403e-05	560	6.071e-51
TTATAA	16	L-	340	0.294174	560	6.071e-51
GCCTCT	347	AS	7151	0.997934	561	1.0775e-50
CGTACG	227	RT	3413	1	561	1.0775e-50
GTCCGT	223	VR	4851	0.935969	561	1.0775e-50
TCTGTC	191	SV	5629	0.00158075	561	1.0775e-50
GGACAT	190	GH	2209	3.63752e-09	562	1.9089e-50
CACTCT	132	HS	1730	0.154942	562	1.9089e-50
CTCTGT	130	LC	1796	0.0486796	563	3.3758e-50
TCCTCA	83	SS	4754	2.37799e-06	566	1.8474e-49
GCCCAT	317	AH	2546	0.485059	567	3.2442e-49
GTCTAT	372	VY	2386	0.999996	568	5.6869e-49
GAGCAC	385	EH	1957	1.38657e-08	570	1.7383e-48
TGTTAG	3	C-	53	0.0161602	570	1.7383e-48
ACCCAC	321	TH	1706	1	571	3.0313e-48
CATATG	443	HM	602	1	571	3.0313e-48
TAACTT	0	-L	3	0.842421	572	5.2766e-48
CTATAA	10	L-	340	0.0169879	573	9.1692e-48
CGTACA	131	RT	3413	0.179999	576	4.7614e-47
TCACAA	236	SQ	3409	0.00126174	576	4.7614e-47
CCTTCA	161	PS	2917	0.999803	576	4.7614e-47
TGTACT	75	CT	735	0.0312797	576	4.7614e-47
TACTGT	89	YC	550	3.85799e-07	577	8.2168e-47
CCAAAT	182	PN	1753	0.00342657	577	8.2168e-47
CCTTAC	225	PY	1639	0.936788	579	2.4344e-46
TGGCCA	153	WP	884	2.54679e-08	580	4.1793e-46
GTGTGA	16	V-	208	0.430478	581	7.1627e-46
TCTGTA	161	SV	5629	1.36237e-07	581	7.1627e-46
CACATC	290	HI	1882	0.0748614	582	1.2255e-45
TAATAT	0	-Y	2	0.694444	583	2.0931e-45
GTCCTG	318	VL	9715	2.85001e-06	583	2.0931e-45
CCTTCT	194	PS	2917	1	583	2.0931e-45
AGTTCC	109	SS	4754	0.0208908	585	6.0749e-45
TCTGTG	173	SV	5629	1.06193e-05	585	6.0749e-45
CTTCGT	144	LR	8208	1.0223e-09	586	1.0323e-44
TAAGCC	0	-A	1	0.916667	587	1.7512e-44
TGTCCG	167	CP	785	1	589	5.0138e-44
CATCTC	240	HL	3021	0.23073	591	1.4259e-43
TGACTC	2	-L	3	0.999829	592	2.3985e-43
TGAGTA	0	-V	1	0.916667	592	2.3985e-43
TAGCCA	0	-P	1	0.916667	592	2.3985e-43
GCTCCG	325	AP	4764	0.950153	592	2.3985e-43
ACCTTA	318	TL	9782	1.48472e-06	592	2.3985e-43
TAACTG	0	-L	3	0.842421	593	4.0277e-43
TACATT	373	YI	2053	0.967135	593	4.0277e-43
AGTTCT	105	SS	4754	0.00791585	594	6.7523e-43
GTGAGT	288	VS	6090	0.985808	594	6.7523e-43
CACTCA	94	HS	1730	2.38818e-06	594	6.7523e-43
ATCCAT	307	IH	1696	0.945961	595	1.1301e-42
ACTTAC	250	TY	1640	0.99953	595	1.1301e-42
AGTGCA	210	SA	7243	7.68999e-09	596	1.8882e-42
TTAAGT	438	LS	9281	1	596	1.8882e-42
CACGAA	405	HE	1567	0.789274	597	3.1497e-42
AGTCGG	87	SR	4642	4.59641e-05	598	5.2452e-42
TCGTAA	17	S-	265	0.777322	599	8.7203e-42
AGTCAT	164	SH	1939	0.598854	599	8.7203e-42
ATCCTT	314	IL	6943	6.12645e-05	599	8.7203e-42
TGACTA	1	-L	3	0.991084	601	2.3983e-41
TGTGTT	111	CV	1091	0.00990758	601	2.3983e-41
GGTCCG	435	GP	2718	1	602	3.9674e-41
CCTTCG	141	PS	2917	0.965446	602	3.9674e-41
ATCTAT	408	IY	2188	0.993476	603	6.5523e-41
AACCTC	339	NL	4967	4.31895e-05	605	1.7784e-40
AACTCT	171	NS	2916	2.49511e-07	605	1.7784e-40
AGCCTT	174	SL	8995	1.72835e-07	606	2.9225e-40
GTGCTC	386	VL	9715	0.17678	607	4.795e-40
TAATCC	0	-S	1	0.944444	608	7.8542e-40
CTCTAC	349	LY	3484	0.999794	608	7.8542e-40
CCGCGG	63	PR	2700	1.6016e-07	610	2.097e-39
GAGCCA	284	EP	2802	5.70749e-05	611	3.4181e-39
TCTCAC	186	SH	1939	0.977968	613	9.0372e-39
CCTTAT	342	PY	1639	1	614	1.4659e-38
CTCTCC	432	LS	9281	1	615	2.3739e-38
TTGCAT	307	LH	3060	0.999587	615	2.3739e-38
TAATCT	0	-S	1	0.944444	616	3.8381e-38
ACGGAT	337	TD	3623	8.31139e-10	616	3.8381e-38
ACTCCG	241	TP	4337	0.0301814	618	9.9847e-38
CGTCTC	245	RL	8315	0.834039	619	1.6066e-37
TACGTG	241	YV	2278	0.0025903	619	1.6066e-37
CCCAAC	149	PN	1753	6.26128e-08	619	1.6066e-37
GAATCG	298	ES	4073	0.00922855	621	4.1392e-37
TATAAC	544	YN	1468	1	621	4.1392e-37
ACCACA	233	TT	4115	0.0619418	624	1.6914e-36
TTTGAG	485	FE	2396	2.17561e-08	624	1.6914e-36
GTGACA	260	VT	5868	8.83167e-10	625	2.6954e-36
GTAGTG	408	VV	7740	0.000148349	625	2.6954e-36
GTTCCC	179	VP	4083	1.34965e-07	625	2.6954e-36
CACGTC	256	HV	1809	0.983369	626	4.2886e-36
CTGTCT	313	LS	9281	0.99968	627	6.8127e-36
TCTACG	115	ST	4098	2.48096e-06	627	6.8127e-36
TGTACC	161	CT	735	1	627	6.8127e-36
TAATCG	0	-S	1	0.944444	628	1.0805e-35
ACTCAC	206	TH	1706	0.313062	628	1.0805e-35
CCTTTT	251	PF	2556	1.35891e-05	629	1.7111e-35
TCAATT	218	SI	4185	0.172632	630	2.7052e-35
TGACTT	0	-L	3	0.842421	632	6.7303e-35
CACTTC	311	HF	1412	0.00493004	636	4.0878e-34
TAAGCA	0	-A	1	0.916667	638	9.9802e-34
GATTCC	309	DS	3792	0.353862	638	9.9802e-34
GATACG	483	DT	3430	0.997316	638	9.9802e-34
CATCCA	216	HP	1824	0.208616	638	9.9802e-34
CATATC	504	HI	1882	1	638	9.9802e-34
GTAGAA	607	VE	5574	0.000116804	639	1.5558e-33
CCTCTG	209	PL	6920	3.3884e-07	639	1.5558e-33
GGAACC	228	GT	5137	1.0679e-08	640	2.4215e-33
CTTCAT	167	LH	3060	6.58392e-10	640	2.4215e-33
TTCTAC	353	FY	1677	8.05294e-05	640	2.4215e-33
CACGAC	350	HD	1588	0.00319429	641	3.763e-33
CACACC	339	HT	1458	1	641	3.763e-33
TGCTAC	144	CY	522	0.920326	642	5.8388e-33
CCTTGA	3	P-	124	0.00635608	642	5.8388e-33
CCACGA	68	PR	2700	2.78606e-06	643	9.0455e-33
GCACAT	270	AH	2546	0.00175333	644	1.3992e-32
TGGACC	253	WT	801	0.999989	646	3.3323e-32
AGCACA	115	ST	4098	2.48096e-06	648	7.8875e-32
CTCAAA	403	LK	6288	5.82534e-09	649	1.2107e-31
TACGAA	502	YE	1803	0.997324	649	1.2107e-31
TTACAT	223	LH	3060	0.0182305	649	1.2107e-31
GTTAGC	237	VS	6090	0.148457	649	1.2107e-31
AGCTTC	350	SF	3116	1	650	1.8555e-31
TCTTGC	60	SC	900	0.0369479	650	1.8555e-31
TGAGTG	0	-V	1	0.916667	651	2.8395e-31
GTGCCT	246	VP	4083	0.289382	653	6.6189e-31
ACTTCT	162	TS	3950	0.438797	653	6.6189e-31
TGACAT	0	-H	3	0.578704	654	1.0083e-30
TTGAGT	222	LS	9281	0.0115322	654	1.0083e-30
CCACCT	75	PP	2227	6.6778e-10	655	1.5335e-30
GCGTAG	10	A-	440	8.17243e-08	655	1.5335e-30
CAGTCT	235	QS	3125	0.0517727	655	1.5335e-30
TTCCTT	281	FL	4567	1.5686e-08	656	2.3289e-30
GTGACT	355	VT	5868	0.273677	656	2.3289e-30
CTTTCA	278	LS	9281	0.903288	658	5.347e-30
TCCAGT	225	SS	4754	1	658	5.347e-30
TCTCCA	82	SP	3491	3.8305e-09	659	8.0835e-30
GAGTTC	537	EF	2541	2.58704e-06	659	8.0835e-30
TATCCA	166	YP	1885	2.35407e-07	659	8.0835e-30
TATGTG	425	YV	2278	1	660	1.2202e-29
CACTAC	263	HY	1266	0.00022877	662	2.7679e-29
ACGACC	232	TT	4115	0.0542388	662	2.7679e-29
TATCCT	174	YP	1885	4.7862e-06	662	2.7679e-29
GAATGT	191	EC	724	0.816623	665	9.3505e-29
AGCTAC	363	SY	2207	1	666	1.3988e-28
TGGGGT	232	WG	1273	4.78477e-09	666	1.3988e-28
GTAAGC	210	VS	6090	0.00222271	667	2.0895e-28
CGTAGC	368	RS	3745	1	668	3.1166e-28
TCCATT	346	SI	4185	1	668	3.1166e-28
AGTACG	159	ST	4098	0.190282	669	4.6416e-28
ACATGA	3	T-	49	0.408314	669	4.6416e-28
TAAATT	0	-I	1	0.888889	670	6.9026e-28
AGTTCA	134	SS	4754	0.590547	672	1.5197e-27
TACGTC	243	YV	2278	0.00387318	673	2.25e-27
AGCACT	132	ST	4098	0.000980829	676	7.2375e-27
ATGTAT	424	MY	760	0.999385	677	1.0652e-26
CACATT	349	HI	1882	0.985773	677	1.0652e-26
TGAGCC	0	-A	1	0.916667	678	1.5655e-26
AGTGCC	340	SA	7243	0.987477	678	1.5655e-26
ACTTTT	306	TF	2918	0.000428898	680	3.3666e-26
TAACAA	1	-Q	2	0.972222	681	4.9262e-26
TACGAC	514	YD	2151	0.123189	681	4.9262e-26
TATATG	479	YM	767	1	681	4.9262e-26
AGTTTC	230	SF	3116	0.0277405	683	1.0501e-25
AGTTAC	205	SY	2207	0.949971	683	1.0501e-25
CGTGAG	579	RE	5158	1	684	1.5299e-25
CTTGGC	647	LG	9573	1	684	1.5299e-25
CATAAA	544	HK	1092	1	684	1.5299e-25
TGATAC	0	-Y	2	0.694444	686	3.233e-25
ATTCCC	346	IP	3955	0.834912	686	3.233e-25
ATGTAC	336	MY	760	0.00079173	686	3.233e-25
AGCGAG	427	SE	4374	0.999624	687	4.6896e-25
GACTGA	26	D-	177	0.277418	687	4.6896e-25
GCTCAC	227	AH	2546	6.54316e-09	688	6.7927e-25
GGCCAT	241	GH	2209	0.0118621	688	6.7927e-25
TATATT	492	YI	2053	1	688	6.7927e-25
GTGCTT	389	VL	9715	0.219664	689	9.8247e-25
GGCTAA	35	G-	287	0.990603	689	9.8247e-25
GGCTTG	306	GL	9973	5.50415e-09	689	9.8247e-25
AGCTGT	76	SC	900	0.578115	691	2.0464e-24
TCCGTA	162	SV	5629	2.02481e-07	691	2.0464e-24
TCCACG	197	ST	4098	0.979999	691	2.0464e-24
TACTTC	415	YF	1662	0.501884	691	2.0464e-24
TCGCAC	115	SH	1939	3.71849e-05	693	4.2382e-24
GTGTTA	417	VL	9715	0.742076	694	6.0861e-24
GCCTAT	543	AY	2638	1	695	8.7272e-24
ATGCAT	379	MH	721	0.921518	696	1.2497e-23
ATTAGC	445	IS	5484	1	697	1.7869e-23
CTCTGA	20	L-	340	0.659558	697	1.7869e-23
TTCGAA	516	FE	2396	3.86807e-05	697	1.7869e-23
TCCCGT	261	SR	4642	1	697	1.7869e-23
TAAATC	1	-I	1	1	698	2.5514e-23
TAAACT	0	-T	2	0.840278	698	2.5514e-23
ATTCAA	314	IQ	2541	8.5929e-10	698	2.5514e-23
CTCGAA	547	LE	7488	0.000566096	698	2.5514e-23
TACATC	464	YI	2053	1	699	3.6378e-23
GACAGT	444	DS	3792	1	700	5.1794e-23
TACCAT	191	YH	1019	1.21113e-06	700	5.1794e-23
GGGTTG	317	GL	9973	1.60272e-07	700	5.1794e-23
CGCCTC	169	RL	8315	8.88805e-06	700	5.1794e-23
ACTACC	261	TT	4115	0.612704	701	7.364e-23
TGCCCT	62	CP	785	2.35536e-05	703	1.4823e-22
CACTGT	102	HC	490	0.0170565	703	1.4823e-22
CTCTCT	438	LS	9281	1	704	2.0986e-22
TTCTAT	357	FY	1677	0.000200702	704	2.0986e-22
CCGAGC	186	PS	2917	1	704	2.0986e-22
GTTCAT	280	VH	1740	0.999995	704	2.0986e-22
TGTATT	258	CI	868	1	704	2.0986e-22
ACGTAT	141	TY	1640	3.25029e-07	704	2.0986e-22
GGTGTC	441	GV	7969	0.00391511	705	2.9669e-22
CCACAG	380	PQ	3170	0.199346	705	2.9669e-22
TCGTTC	182	SF	3116	7.53037e-08	707	5.9052e-22
TAATAA	0	--	3	0.702332	708	8.3135e-22
AACTCG	213	NS	2916	0.0224596	708	8.3135e-22
GTACGT	422	VR	4851	1	708	8.3135e-22
TGTCGT	101	CR	931	0.996873	708	8.3135e-22
ACGTAA	7	T-	49	0.951686	708	8.3135e-22
TACCAC	185	YH	1019	1.10931e-07	709	1.1688e-21
CTGTCA	323	LS	9281	0.999969	710	1.6408e-21
CCTTCC	195	PS	2917	1	710	1.6408e-21
GAATCC	404	ES	4073	0.99984	710	1.6408e-21
ACTCAG	445	TQ	2978	0.999963	710	1.6408e-21
CTTAAC	469	LN	6007	0.0723495	711	2.3003e-21
TGACAC	3	-H	3	1	717	1.6962e-20
CTCTAT	432	LY	3484	1	717	1.6962e-20
GACTGC	242	DC	755	0.999995	717	1.6962e-20
AATCTT	330	NL	4967	4.96948e-06	717	1.6962e-20
GATAGC	517	DS	3792	1	718	2.355e-20
ACTTCA	126	TS	3950	0.000833162	718	2.355e-20
TAAATA	0	-I	1	0.888889	719	3.2651e-20
GAACCT	301	EP	2802	0.00228134	719	3.2651e-20
GGGCCA	237	GP	2718	1	720	4.5207e-20
TCTACC	278	ST	4098	1	720	4.5207e-20
CTTGAA	643	LE	7488	0.793121	722	8.6305e-20
AGTAAA	473	SK	2872	1	723	1.19e-19
TGCTAA	11	C-	53	0.838063	723	1.19e-19
TATCCC	203	YP	1885	0.0114609	723	1.19e-19
ATTCCA	331	IP	3955	0.547029	724	1.6387e-19
AGTTCG	142	SS	4754	0.822273	726	3.0943e-19
TCCACC	424	ST	4098	1	726	3.0943e-19
TATAAA	581	YK	1394	1	726	3.0943e-19
TTCCAT	298	FH	1124	0.885513	729	7.9475e-19
CAATCC	179	QS	3125	1.75347e-08	729	7.9475e-19
AGTATG	277	SM	1834	0.0375104	731	1.4805e-18
TCCTGT	121	SC	900	1	731	1.4805e-18
GCATAA	71	A-	440	1	731	1.4805e-18
CATCTT	310	HL	3021	0.999912	732	2.0165e-18
ACTTCG	130	TS	3950	0.00255792	732	2.0165e-18
GTGTCG	255	VS	6090	0.548506	733	2.7429e-18
GTTGTC	399	VV	7740	2.40133e-05	733	2.7429e-18
TAGCGC	0	-R	5	0.751419	734	3.7259e-18
CTATGA	16	L-	340	0.294174	734	3.7259e-18
TCCGAT	379	SD	4062	0.989122	734	3.7259e-18
CCATCT	73	PS	2917	8.8963e-07	734	3.7259e-18
TCCCTG	332	SL	8995	1	735	5.0545e-18
TGCACA	47	CT	735	3.8092e-08	735	5.0545e-18
CCACAA	380	PQ	3170	0.199346	735	5.0545e-18
ATCTAC	479	IY	2188	1	735	5.0545e-18
TTGCAC	199	LH	3060	8.73634e-05	736	6.8475e-18
TTGTGA	15	L-	340	0.214709	737	9.2641e-18
ACCTCG	270	TS	3950	1	737	9.2641e-18
AGCACG	215	ST	4098	0.999634	739	1.6889e-17
AACCCA	273	NP	2927	4.03128e-08	740	2.2758e-17
GGTTCC	390	GS	5479	1	741	3.0625e-17
CTTAAT	483	LN	6007	0.213263	743	5.5237e-17
CATCCT	235	HP	1824	0.704478	743	5.5237e-17
AATGTG	434	NV	3687	0.0937338	743	5.5237e-17
GGTTCA	341	GS	5479	1	744	7.4035e-17
TCTTGA	4	S-	265	0.000836296	744	7.4035e-17
CCATCC	78	PS	2917	1.11675e-05	744	7.4035e-17
TGTACG	116	CT	735	0.996154	744	7.4035e-17
GTCCGC	227	VR	4851	0.964012	745	9.9099e-17
AATGTC	455	NV	3687	0.396713	746	1.3247e-16
TCGCTC	220	SL	8995	0.0279875	747	1.7685e-16
CAGGGT	580	QG	4043	0.999773	747	1.7685e-16
GACGTG	580	DV	5159	0.00302464	748	2.3579e-16
AGTATC	251	SI	4185	0.89905	749	3.1394e-16
TCCATC	361	SI	4185	1	749	3.1394e-16
CAGGGA	412	QG	4043	2.85568e-06	749	3.1394e-16
TAAGCG	0	-A	1	0.916667	750	4.1746e-16
GCACGT	418	AR	7173	1	750	4.1746e-16
TGGACA	131	WT	801	2.26069e-09	750	4.1746e-16
TCGCAT	171	SH	1939	0.793527	751	5.5437e-16
TGCTTC	159	CF	657	0.336597	751	5.5437e-16
GTCGGG	376	VG	6601	0.0320095	752	7.3522e-16
CTTACC	305	LT	8641	0.00133385	752	7.3522e-16
TACGAT	577	YD	2151	0.97545	752	7.3522e-16
AGCTAT	429	SY	2207	1	753	9.7379e-16
ACTCGC	290	TR	4101	1	753	9.7379e-16
GTGTGC	148	VC	1153	0.655048	755	1.7016e-15
CAATGT	93	QC	531	2.27612e-05	755	1.7016e-15
AGTTTA	166	SL	8995	6.87097e-09	758	3.892e-15
TCTTCG	142	SS	4754	0.822273	758	3.892e-15
TTTAGC	467	FS	4274	1	758	3.892e-15
GCTTCA	227	AS	7151	7.27458e-06	759	5.1146e-15
CCGCCC	127	PP	2227	0.152914	759	5.1146e-15
TCTTCA	175	SS	4754	0.999877	759	5.1146e-15
TGTGCA	146	CA	1425	0.00476347	759	5.1146e-15
AGCCAC	281	SH	1939	1	760	6.7126e-15
AGTTAT	316	SY	2207	1	760	6.7126e-15
GAACAC	443	EH	1957	0.00797772	760	6.7126e-15
CCGACT	222	PT	2872	0.999343	761	8.7984e-15
ACCAAT	542	TN	2298	1	761	8.7984e-15
TCTATT	348	SI	4185	1	761	8.7984e-15
TCTTTC	211	SF	3116	0.000667928	761	8.7984e-15
AATCTC	382	NL	4967	0.0521028	763	1.5057e-14
CTCAGC	289	LS	9281	0.975796	764	1.9659e-14
GGTACA	275	GT	5137	0.00368868	764	1.9659e-14
TGGTAG	7	W-	67	1.3864e-05	764	1.9659e-14
TTAAAT	421	LN	6007	7.83962e-05	764	1.9659e-14
TAGCGG	0	-R	5	0.751419	765	2.5635e-14
ACCACT	396	TT	4115	1	765	2.5635e-14
TCTTCT	213	SS	4754	1	766	3.3384e-14
GTTGTG	385	VV	7740	9.3784e-07	768	5.6399e-14
ACTATT	408	TI	4220	0.999034	769	7.3165e-14
GTGTTC	471	VF	3518	0.946157	770	9.4793e-14
CCGAAT	326	PN	1753	1	771	1.2266e-13
CAGACC	554	QT	3009	1	771	1.2266e-13
ACGCAC	198	TH	1706	0.139737	772	1.5851e-13
TGCTAT	152	CY	522	0.985863	773	2.0458e-13
TGCCCA	85	CP	785	0.0845426	774	2.6371e-13
AATCGT	320	NR	2765	1	774	2.6371e-13
GGACGT	311	GR	4957	1	775	3.3949e-13
TACGTT	285	YV	2278	0.522096	776	4.3649e-13
GTACAG	475	VQ	3160	0.999988	776	4.3649e-13
GCACCT	223	AP	4764	1.84105e-06	777	5.605e-13
CACTAT	320	HY	1266	0.604359	777	5.605e-13
AACTAT	506	NY	1725	0.999981	778	7.1883e-13
AAACTT	393	KL	6069	3.31495e-08	780	1.1778e-12
TATGTC	434	YV	2278	1	780	1.1778e-12
AGCACC	382	ST	4098	1	781	1.5048e-12
TGCGAC	228	CD	872	0.794828	781	1.5048e-12
ATCTCC	530	IS	5484	1	782	1.9201e-12
AACTAC	534	NY	1725	1	785	3.9594e-12
AGTCGC	214	SR	4642	1	786	5.0269e-12
CTACTG	341	LL	15812	4.56376e-07	786	5.0269e-12
GAGTGG	511	EW	1122	0.00155195	786	5.0269e-12
TGTCAT	101	CH	477	0.0286345	786	5.0269e-12
ACGGAA	544	TE	3569	0.999999	786	5.0269e-12
GCCTCG	340	AS	7151	0.993287	787	6.3743e-12
GCCACT	328	AT	6509	1.78752e-05	787	6.3743e-12
TATATC	606	YI	2053	1	788	8.0727e-12
TGGAGT	189	WS	1146	0.45613	789	1.0211e-11
CTTATT	373	LI	8110	6.24649e-05	790	1.2899e-11
AACACG	274	NT	2821	2.14726e-06	791	1.6276e-11
ATGTGA	10	M-	57	0.00633254	791	1.6276e-11
TGTATC	179	CI	868	0.999	791	1.6276e-11
ACTTTC	308	TF	2918	0.000650209	791	1.6276e-11
TTCTCC	453	FS	4274	1	792	2.051e-11
GATCCA	323	DP	2981	0.002821	793	2.5814e-11
TCACGG	80	SR	4642	1.84933e-06	793	2.5814e-11
CACGAT	513	HD	1588	1	793	2.5814e-11
GAGCAT	485	EH	1957	0.42404	793	2.5814e-11
AAATGT	149	KC	455	0.999916	793	2.5814e-11
TATACC	644	YT	2086	1	793	2.5814e-11
TCATCC	87	SS	4754	1.52401e-05	794	3.2449e-11
ATGCAC	342	MH	721	0.0899873	795	4.0739e-11
GTTCAC	278	VH	1740	0.99999	798	8.0028e-11
CGGGTT	165	RV	5084	0.00038131	799	9.998e-11
GGCCGT	342	GR	4957	1	799	9.998e-11
GATTCG	237	DS	3792	7.97951e-07	800	1.2475e-10
AAGCAT	232	KH	1248	4.13451e-08	800	1.2475e-10
GGTTCG	437	GS	5479	1	801	1.5547e-10
ATCCAC	333	IH	1696	0.999414	801	1.5547e-10
AATAAT	659	NN	2484	0.96212	802	1.9352e-10
CATTCG	113	HS	1730	0.00298093	803	2.4059e-10
GAATCT	323	ES	4073	0.183807	803	2.4059e-10
TTCCAC	315	FH	1124	0.990652	804	2.9874e-10
CGCCCT	151	RP	2829	0.99885	804	2.9874e-10
GTTCGT	413	VR	4851	1	804	2.9874e-10
GTCTTT	512	VF	3518	0.99986	805	3.7049e-10
GTGCAT	449	VH	1740	1	805	3.7049e-10
TCTATC	326	SI	4185	1	805	3.7049e-10
CGTCTT	327	RL	8315	1	807	5.6775e-10
TGCACG	59	CT	735	6.87389e-05	807	5.6775e-10
TTGCAA	454	LQ	5606	0.27163	809	8.6583e-10
CAGTCA	269	QS	3125	0.723668	809	8.6583e-10
AGCATG	357	SM	1834	0.999279	810	1.0673e-09
ACGCTC	469	TL	9782	0.998926	810	1.0673e-09
GAATCA	311	ES	4073	0.0553435	811	1.314e-09
AATAAC	688	NN	2484	0.999018	811	1.314e-09
CTGAGC	509	LS	9281	1	813	1.9847e-09
GTAACC	308	VT	5868	0.000648483	814	2.4347e-09
CCTTGC	83	PC	571	0.935097	815	2.9831e-09
GTCAAT	511	VN	3988	0.734379	816	3.6508e-09
CTTTCG	310	LS	9281	0.999395	817	4.4625e-09
TCAATC	156	SI	4185	2.88458e-08	817	4.4625e-09
GAGATT	712	EI	4810	0.000233214	817	4.4625e-09
CATATT	653	HI	1882	1	817	4.4625e-09
AGTCAG	425	SQ	3409	1	820	8.0917e-09
CATGCC	443	HA	2557	1	820	8.0917e-09
CCAAAC	218	PN	1753	0.485595	820	8.0917e-09
AGTTAA	49	S-	265	1	823	1.4516e-08
TTTCGT	360	FR	2559	1	823	1.4516e-08
TTTCAT	320	FH	1124	0.996393	823	1.4516e-08
AAGTTT	330	KF	1691	5.25486e-08	824	1.7596e-08
ATGTCT	347	MS	2555	1.00541e-05	824	1.7596e-08
ATTCTT	515	IL	6943	1	825	2.1305e-08
AATACG	350	NT	2821	0.454638	825	2.1305e-08
TTACAA	369	LQ	5606	5.37837e-07	826	2.5764e-08
CATGTT	293	HV	1809	0.999998	826	2.5764e-08
GAATGA	38	E-	350	0.00143712	826	2.5764e-08
AGTATT	372	SI	4185	1	827	3.1121e-08
CACTTT	318	HF	1412	0.0162063	827	3.1121e-08
TAAACG	0	-T	2	0.840278	828	3.7547e-08
CCGGGG	370	PG	4777	0.999984	829	4.5246e-08
TGTGCC	180	CA	1425	0.579208	829	4.5246e-08
GTCAAA	519	VK	4496	0.0266661	830	5.446e-08
ATTCCT	429	IP	3955	1	830	5.446e-08
AACTCA	170	NS	2916	1.68777e-07	830	5.446e-08
CATGAC	369	HD	1588	0.0546356	830	5.446e-08
ATCACG	312	IT	4977	2.42868e-08	830	5.446e-08
GTTTCA	268	VS	6090	0.828184	830	5.446e-08
ACTCTG	467	TL	9782	0.998522	830	5.446e-08
GTCAAC	453	VN	3988	0.0147223	831	6.5474e-08
TTGTCA	177	LS	9281	4.19974e-08	831	6.5474e-08
ACACTG	472	TL	9782	0.999345	831	6.5474e-08
CCCAGC	201	PS	2917	1	831	6.5474e-08
TAAACC	0	-T	2	0.840278	832	7.8623e-08
AGCTTT	366	SF	3116	1	832	7.8623e-08
ACTTCC	182	TS	3950	0.921446	832	7.8623e-08
TCCGTC	202	SV	5629	0.0147706	833	9.4303e-08
AAAGGG	656	KG	4103	1	833	9.4303e-08
CCACGG	82	PR	2700	0.00129423	834	1.1298e-07
CATGCG	462	HA	2557	1	837	1.9291e-07
TAATCA	0	-S	1	0.944444	838	2.3004e-07
ATTCAT	553	IH	1696	1	838	2.3004e-07
CGAATT	205	RI	4564	0.000696554	838	2.3004e-07
ACACGC	170	TR	4101	0.493074	838	2.3004e-07
TGACCC	0	-P	1	0.916667	839	2.7399e-07
ATTTGT	245	IC	1067	1	840	3.2597e-07
GCGGGG	506	AG	9841	1.66641e-06	840	3.2597e-07
CAGGTC	563	QV	3886	0.999891	840	3.2597e-07
TCACCT	96	SP	3491	5.55491e-06	841	3.8736e-07
TGCACT	52	CT	735	1.22482e-06	841	3.8736e-07
AATGTT	385	NV	3687	6.11084e-05	842	4.5978e-07
TCATCT	102	SS	4754	0.00348178	845	7.636e-07
ACGATT	388	TI	4220	0.978715	846	9.0221e-07
TGCACC	174	CT	735	1	847	1.0648e-06
CGCTTG	222	RL	8315	0.288353	847	1.0648e-06
CGAACC	104	RT	3413	0.000374769	848	1.2552e-06
TCTTTT	256	SF	3116	0.422068	848	1.2552e-06
GAGCGG	304	ER	4879	1.82918e-08	848	1.2552e-06
CAGTCG	392	QS	3125	1	849	1.4779e-06
TATCTT	356	YL	4107	0.790257	849	1.4779e-06
ATTCAC	405	IH	1696	1	850	1.7382e-06
TAGCGA	0	-R	5	0.751419	850	1.7382e-06
GTATGA	15	V-	208	0.332963	850	1.7382e-06
ACGCCC	203	TP	4337	5.09324e-06	850	1.7382e-06
TTCTGT	160	FC	789	0.00102292	853	2.8088e-06
CACGTT	312	HV	1809	1	853	2.8088e-06
TGCATG	132	CM	293	0.0508614	854	3.2886e-06
GATCTT	477	DL	6269	0.0190462	855	3.8459e-06
GGCCCG	575	GP	2718	1	855	3.8459e-06
TAACCT	0	-P	1	0.916667	856	4.4927e-06
TGCTCT	86	CS	1031	0.532405	857	5.2423e-06
AGTGCG	377	SA	7243	0.999991	858	6.1102e-06
CAGGAC	687	QD	2355	0.999998	858	6.1102e-06
TCGGTC	184	SV	5629	0.000277889	860	8.2727e-06
AGTTGA	8	S-	265	0.0391015	860	8.2727e-06
TGACAG	1	-Q	2	0.972222	861	9.6098e-06
TAAAGT	0	-S	1	0.944444	861	9.6098e-06
TCCGTG	218	SV	5629	0.141931	861	9.6098e-06
TTATGT	117	LC	1796	0.00230851	861	9.6098e-06
CAGACG	458	QT	3009	0.999995	861	9.6098e-06
CGTGTT	349	RV	5084	1	862	1.1151e-05
TCTCCG	245	SP	3491	1	862	1.1151e-05
GCTTAC	416	AY	2638	1	863	1.2924e-05
AGCCCG	473	SP	3491	1	864	1.4963e-05
ACAGAA	396	TE	3569	0.00542948	865	1.7304e-05
ACCCAG	658	TQ	2978	1	865	1.7304e-05
TTCAGT	305	FS	4274	0.00211422	866	1.9989e-05
GAGATC	793	EI	4810	0.377488	866	1.9989e-05
TAAAAT	0	-N	1	0.833333	867	2.3066e-05
CCGGCT	320	PA	5725	0.019523	867	2.3066e-05
CGCGAG	633	RE	5158	1	867	2.3066e-05
GTCTGT	153	VC	1153	0.79906	868	2.6586e-05
CGCTCT	160	RS	3745	1	868	2.6586e-05
TGACAA	0	-Q	2	0.694444	870	3.5205e-05
GAATAA	140	E-	350	1	871	4.0444e-05
TCATTT	266	SF	3116	0.67369	875	6.968e-05
TAACGT	0	-R	5	0.751419	876	7.9614e-05
TCCGGG	247	SG	7105	0.00157043	877	9.0864e-05
TGTGAA	339	CE	913	1	877	9.0864e-05
TATCAT	251	YH	1019	0.40928	877	9.0864e-05
GTCACT	398	VT	5868	0.955224	878	0.00010359
CTTTGT	152	LC	1796	0.599878	878	0.00010359
GCTTGA	14	A-	440	9.0364e-06	878	0.00010359
GGCTTA	358	GL	9973	0.00176689	878	0.00010359
CAGATC	664	QI	3183	1	878	0.00010359
ATTGAC	680	ID	4845	2.83548e-07	879	0.00011798
CTGTGC	346	LC	1796	1	880	0.00013421
GTGCAA	465	VQ	3160	0.999896	880	0.00013421
ACGTGA	5	T-	49	0.778576	880	0.00013421
AACTTT	495	NF	1953	0.648984	881	0.00015251
GCTTCG	247	AS	7151	0.00109319	882	0.00017313
TGAGCT	0	-A	1	0.916667	883	0.00019631
GCTTCT	324	AS	7151	0.940394	883	0.00019631
CCGACA	229	PT	2872	0.999898	884	0.00022237
ATCTGT	169	IC	1067	0.248357	884	0.00022237
GTTGAC	558	VD	5150	0.000126719	884	0.00022237
GTCACG	371	VT	5868	0.603918	885	0.00025161
AGGTAA	15	R-	378	0.104389	885	0.00025161
CGTATG	492	RM	1749	1	886	0.00028439
GGTTGT	226	GC	1453	0.999725	886	0.00028439
AGATAA	18	R-	378	0.295244	887	0.00032111
TGTTAC	88	CY	522	4.96037e-06	887	0.00032111
GGATCG	175	GS	5479	0.000105849	889	0.00040805
GTGGGG	375	VG	6601	0.0284305	890	0.00045926
GGGATC	611	GI	6954	0.916671	890	0.00045926
CACAAA	295	HK	1092	0.941125	891	0.00051634
GGGCCG	448	GP	2718	1	891	0.00051634
GAGCCG	606	EP	2802	1	891	0.00051634
GGACTG	508	GL	9973	0.999997	892	0.00057991
CGTGCA	352	RA	5937	1	892	0.00057991
GATAAT	731	DN	3158	0.00819181	892	0.00057991
CGTTCG	236	RS	3745	1	893	0.00065061
TGCAGT	60	CS	1031	0.00137128	893	0.00065061
CCAGGT	263	PG	4777	0.0167037	893	0.00065061
ACGTCT	99	TS	3950	1.30152e-08	893	0.00065061
CTGCGA	207	LR	8208	0.0827224	894	0.00072917
TAAACA	0	-T	2	0.840278	895	0.00081635
ACCCGA	127	TR	4101	0.000206778	895	0.00081635
TTCGTT	359	FV	3510	1.65044e-05	896	0.000913
GGTTCT	465	GS	5479	1	897	0.00102
CTGCAG	527	LQ	5606	0.997934	898	0.0011384
CGAATG	208	RM	1749	1.41818e-08	898	0.0011384
TATGTT	400	YV	2278	1	898	0.0011384
CCGTAC	250	PY	1639	0.999546	902	0.0017479
CACAAC	324	HN	1231	0.864642	902	0.0017479
CCGCTC	402	PL	6920	1	903	0.0019407
CTGTAC	505	LY	3484	1	904	0.0021525
TCATGG	165	SW	1328	1.02558e-05	904	0.0021525
CCGACC	453	PT	2872	1	904	0.0021525
GCTAAC	673	AN	4395	1	905	0.002385
TGTCAG	232	CQ	677	1	905	0.002385
TGTGAT	196	CD	872	0.0451224	906	0.0026398
TGTATG	161	CM	293	0.960255	907	0.0029189
CTCACC	583	LT	8641	1	908	0.0032242
AGTTTT	400	SF	3116	1	909	0.0035578
TTGCTT	371	LL	15812	0.000393984	909	0.0035578
GCTACC	322	AT	6509	4.04986e-06	910	0.003922
TGTTGT	54	CC	299	0.00265842	910	0.003922
GCCCAG	756	AQ	5914	0.752033	911	0.004319
ATTTGA	15	I-	158	0.310037	911	0.004319
ATTGAG	795	IE	4508	0.960456	911	0.004319
CCGTAA	30	P-	124	1	911	0.004319
TGCCTT	83	CL	1498	2.27399e-05	911	0.004319
ACCAGT	424	TS	3950	1	911	0.004319
CATTTC	334	HF	1412	0.127442	911	0.004319
TTGTTA	389	LL	15812	0.00724817	912	0.0047515
CAGTAC	470	QY	1698	0.994663	912	0.0047515
AATTTC	390	NF	1953	8.45033e-08	913	0.0052219
TTCCTC	601	FL	4567	1	914	0.0057332
GATTCA	224	DS	3792	8.58278e-09	915	0.0062882
GGTAGC	486	GS	5479	1	915	0.0062882
AGAAGT	53	RS	3745	1.75001e-08	915	0.0062882
ATATGA	8	I-	158	0.00652852	915	0.0062882
CCTCGC	109	PR	2700	0.391518	916	0.00689
TTGTTC	387	LF	5788	1.65763e-06	918	0.0082472
CCATGA	19	P-	124	0.996749	918	0.0082472
AAACTC	532	KL	6069	0.89233	919	0.0090095
TCGTTA	238	SL	8995	0.234466	920	0.0098326
CTCAAT	619	LN	6007	1	920	0.0098326
ACCTTC	665	TF	2918	1	920	0.0098326
CGCCTT	184	RL	8315	0.000684929	920	0.0098326
ATGAGT	481	MS	2555	0.998205	921	0.01072
TCTTCC	224	SS	4754	1	921	0.01072
CGACGT	118	RR	4741	0.12067	922	0.011677
GCGCTC	519	AL	15115	1.9323e-06	922	0.011677
ACGCAT	279	TH	1706	0.999998	922	0.011677
GACACC	685	DT	3430	1	924	0.013812
TTTGAC	708	FD	3127	0.00112645	924	0.013812
TGTTAT	138	CY	522	0.791476	924	0.013812
AGTCTG	545	SL	8995	1	925	0.015
TATGCA	311	YA	3328	6.26959e-09	925	0.015
CTGCCC	393	LP	7747	0.999952	927	0.017639
TCGTGC	42	SC	900	1.20932e-05	927	0.017639
CGTACT	315	RT	3413	1	928	0.019101
GGCCAG	466	GQ	3754	0.448422	928	0.019101
AATCAC	236	NH	1195	1.01825e-05	928	0.019101
TCATGA	31	S-	265	0.999964	929	0.020663
CATTTG	286	HL	3021	0.987814	929	0.020663
TGTTTC	108	CF	657	7.79198e-08	929	0.020663
AATCAT	298	NH	1195	0.495559	929	0.020663
TCAGTG	187	SV	5629	0.000603962	930	0.022332
CAGAGC	392	QS	3125	1	931	0.024112
TGAGTT	1	-V	1	1	932	0.02601
CCAATG	343	PM	1397	0.362887	932	0.02601
CCGGGA	286	PG	4777	0.236743	933	0.02803
ACGCTA	342	TL	9782	0.000368893	933	0.02803
CCGGGT	550	PG	4777	1	934	0.030178
TTACGT	510	LR	8208	1	935	0.03246
CCAACC	329	PT	2872	1	935	0.03246
CGCCCA	166	RP	2829	0.999993	935	0.03246
GTTCCT	240	VP	4083	0.171372	936	0.034882
ACGGGC	347	TG	6195	0.0174283	936	0.034882
TCGCTA	162	SL	8995	1.18772e-09	938	0.040167
TGCATC	147	CI	868	0.605443	938	0.040167
CGCACA	194	RT	3413	0.99999	938	0.040167
GTTGAG	708	VE	5574	0.684309	939	0.043043
ACATTA	331	TL	9782	3.65021e-05	940	0.046082
AGCATC	365	SI	4185	1	942	0.052671
TGGGTT	289	WV	1282	0.0218711	943	0.056233
CATGCT	241	HA	2557	6.26196e-07	943	0.056233
AGTTGC	94	SC	900	0.988819	944	0.059981
TTGACC	303	LT	8641	0.000912949	944	0.059981
CATTCC	116	HS	1730	0.00674598	944	0.059981
TCGACC	198	ST	4098	0.983343	946	0.068057
CGCGGA	205	RG	4506	0.905794	946	0.068057
ATCACT	509	IT	4977	0.999999	947	0.072396
CGTAAT	649	RN	2881	1	950	0.086674
GCTAAA	597	AK	5586	1.58702e-05	951	0.09187
GACCAG	587	DQ	2206	0.96094	953	0.10294
CACCCG	319	HP	1824	1	954	0.10882
GCTTAA	50	A-	440	0.989002	955	0.11494
CCGGAG	608	PE	4654	0.881692	955	0.11494
CAGGGG	727	QG	4043	1	955	0.11494
TGATCT	0	-S	1	0.944444	956	0.1213
GGACGC	321	GR	4957	1	956	0.1213
GCTCGC	379	AR	7173	0.999998	956	0.1213
CGTGCC	458	RA	5937	1	957	0.1279
CAGGAG	756	QE	3104	0.209804	957	0.1279
GATCCC	299	DP	2981	1.54296e-05	958	0.13474
CCGGTC	413	PV	5276	0.999998	958	0.13474
ATGGGG	619	MG	2658	0.0212984	959	0.14182
TTGCTC	378	LL	15812	0.00134738	960	0.14915
ACCGTA	374	TV	5386	0.98233	960	0.14915
GTGGGT	535	VG	6601	1	961	0.15673
CCCGTT	242	PV	5276	1.08105e-07	963	0.17262
TGCGAA	326	CE	913	1	964	0.18093
CCCTGA	20	P-	124	0.998591	964	0.18093
ACGGTC	256	TV	5386	1.37797e-06	964	0.18093
CTTCGC	165	LR	8208	5.45252e-06	965	0.18949
ACTATC	395	TI	4220	0.991916	965	0.18949
TGTGCG	233	CA	1425	0.99999	966	0.19829
CTTTAA	36	L-	340	0.999912	967	0.20733
TCAGAA	372	SE	4374	0.671401	967	0.20733
GTGAGC	369	VS	6090	1	967	0.20733
GTGTTT	648	VF	3518	1	967	0.20733
ACCTGT	274	TC	768	1	967	0.20733
AACTTC	658	NF	1953	1	968	0.2166
AGCGAC	498	SD	4062	1	968	0.2166
GCTTGC	129	AC	1576	2.822e-08	968	0.2166
TACACC	683	YT	2086	1	968	0.2166
GGGTTA	377	GL	9973	0.0269604	968	0.2166
CATGGT	322	HG	2350	0.962204	968	0.2166
GATTCT	239	DS	3792	1.4993e-06	969	0.22611
TCGCAG	342	SQ	3409	0.999788	969	0.22611
CGGGTA	226	RV	5084	0.848245	969	0.22611
AGCAAG	239	SK	2872	0.50823	971	0.2458
AGCGTA	283	SV	5629	0.999252	971	0.2458
ACATCG	119	TS	3950	8.66446e-05	971	0.2458
TTAATT	674	LI	8110	1	971	0.2458
GAATAC	594	EY	2160	0.996355	971	0.2458
AAACAC	376	KH	1248	0.999982	971	0.2458
AACTGT	167	NC	565	0.993964	973	0.26636
GTGACC	701	VT	5868	1	973	0.26636
AATTGA	14	N-	174	0.000728351	973	0.26636
CGCACG	311	RT	3413	1	974	0.27696
ATCTTT	466	IF	3061	0.0162807	974	0.27696
TGACGT	1	-R	5	0.972424	975	0.28775
ATCTCT	382	IS	5484	0.999995	975	0.28775
TTCTCT	350	FS	4274	0.379551	976	0.29873
ATCCTC	731	IL	6943	1	976	0.29873
CCCGGT	302	PG	4777	0.596218	977	0.30989
CCAACA	161	PT	2872	0.0809494	977	0.30989
CTTGCC	633	LA	15107	0.567733	978	0.32123
CAGTAA	96	Q-	283	1	978	0.32123
TTCGAT	707	FD	3127	0.000977694	979	0.33274
AAATAC	542	KY	1596	1	979	0.33274
CTGACT	643	LT	8641	1	980	0.3444
TTCAAA	594	FK	1861	1	980	0.3444
TTGCGT	557	LR	8208	1	980	0.3444
ACGTCG	156	TS	3950	0.262227	980	0.3444
TCGGTT	221	SV	5629	0.192838	981	0.3562
GACAAC	665	DN	3158	1.05616e-07	981	0.3562
ATGTGC	175	MC	324	0.933255	984	0.39239
TACCAG	506	YQ	2152	0.0576927	986	0.41704
CGGTAG	6	R-	378	8.99827e-05	987	0.42949
CGCTCG	205	RS	3745	1	987	0.42949
CGCATG	481	RM	1749	1	987	0.42949
GAATTA	573	EL	8199	3.48725e-06	987	0.42949
CGTCGA	76	RR	4741	6.80347e-08	988	0.44201
CGTTGT	142	RC	860	1	988	0.44201
CTACGC	249	LR	8208	0.924108	988	0.44201
TCCTCG	81	SS	4754	8.75337e-07	988	0.44201
GGCTAC	618	GY	3618	1	988	0.44201
AACCAC	321	NH	1195	0.934847	989	0.45458
GTGCCA	352	VP	4083	1	989	0.45458
CCCGAT	408	PD	3669	0.00559252	989	0.45458
GGTCAC	472	GH	2209	1	990	0.46719
TGTTCT	89	CS	1031	0.661593	991	0.47983
CAGTGC	195	QC	531	1	992	0.49249
GCTTCC	292	AS	7151	0.376422	994	0.5178
CAATAA	99	Q-	283	1	994	0.5178
CACGGT	583	HG	2350	1	994	0.5178
CATTCA	118	HS	1730	0.0111424	994	0.5178
TTGTGC	123	LC	1796	0.0111341	996	0.54302
GACCAT	275	DH	1345	4.71616e-05	996	0.54302
TCCGTT	243	SV	5629	0.727103	996	0.54302
CACGCG	338	HA	2557	0.870077	996	0.54302
TATTTG	333	YL	4107	0.312756	996	0.54302
CGTGGG	209	RG	4506	0.945651	997	0.55557
GCTCTG	638	AL	15115	0.640538	997	0.55557
TACAAC	582	YN	1468	1	997	0.55557
CGCTTA	269	RL	8315	0.99407	997	0.55557
ATTCTC	655	IL	6943	1	998	0.56805
AGCAGT	272	SS	4754	1	998	0.56805
TAACCA	0	-P	1	0.916667	999	0.58047
TCGTTT	303	SF	3116	0.997299	999	0.58047
CACAGC	318	HS	1730	1	999	0.58047
CTGACA	554	LT	8641	1	1000	0.5928
CGTCCG	727	RP	2829	1	1000	0.5928
TTCGGC	650	FG	4339	0.999999	1000	0.5928
TCTTTG	166	SL	8995	6.87097e-09	1000	0.5928
GTTTCG	310	VS	6090	0.999792	1000	0.5928
GTCGTG	428	VV	7740	0.00419611	1001	0.60504
TCTCGC	239	SR	4642	1	1001	0.60504
GATCAC	441	DH	1345	1	1002	0.61717
CCGCTA	277	PL	6920	0.259003	1002	0.61717
TTTTTT	479	FF	2359	4.18931e-08	1002	0.61717
CGTTCA	224	RS	3745	1	1003	0.62918
TACAAA	511	YK	1394	1	1005	0.6528
GGCACA	268	GT	5137	0.000954483	1006	0.6644
GAATGC	196	EC	724	0.907443	1008	0.68711
GGAACG	320	GT	5137	0.490419	1010	0.70911
CTTTCT	513	LS	9281	1	1010	0.70911
TCATGC	61	SC	900	0.0485646	1011	0.71983
AAATAA	234	K-	467	1	1011	0.71983
CGTAAC	741	RN	2881	1	1012	0.73035
ACCACG	570	TT	4115	1	1012	0.73035
TCGCAA	359	SQ	3409	0.999997	1013	0.74067
ACCTTT	712	TF	2918	1	1013	0.74067
GTCGAA	721	VE	5574	0.841924	1014	0.75077
CTTATC	441	LI	8110	0.332445	1014	0.75077
AGCCAT	383	SH	1939	1	1014	0.75077
TCACCC	89	SP	3491	1.92017e-07	1014	0.75077
GAAGTC	827	EV	5152	1	1014	0.75077
GGGCTT	326	GL	9973	1.89965e-06	1015	0.76066
TTGTTT	501	LF	5788	0.819295	1016	0.77032
ACAACC	194	TT	4115	1.34243e-05	1018	0.78897
CATTGT	88	HC	490	0.000123319	1019	0.79795
TTTTAA	43	F-	153	0.999866	1019	0.79795
CTACCG	246	LP	7747	3.22916e-06	1020	0.8067
GGTACT	384	GT	5137	0.999815	1020	0.8067
CATTTA	297	HL	3021	0.998377	1020	0.8067
CCATGC	50	PC	571	0.00296296	1021	0.8152
CCATTT	245	PF	2556	2.30808e-06	1021	0.8152
ACGACG	228	TT	4115	0.0306339	1022	0.82347
TACGGT	623	YG	3028	1	1023	0.83149
GTGTGG	317	VW	1336	0.148469	1024	0.83928
CTTTGA	14	L-	340	0.148203	1026	0.85412
GACCCG	640	DP	2981	1	1026	0.85412
CCCGCC	347	PA	5725	0.288559	1026	0.85412
CATGAT	356	HD	1588	0.0088895	1026	0.85412
ATCTTC	650	IF	3061	1	1026	0.85412
AACGAC	692	ND	2890	0.0983167	1028	0.86801
TCGCTT	257	SL	8995	0.690677	1030	0.88095
TTCGGT	666	FG	4339	1	1031	0.88707
CGGATT	248	RI	4564	0.3752	1031	0.88707
ATCTCG	218	IS	5484	4.96601e-08	1032	0.89296
CAGGTA	569	QV	3886	0.999965	1032	0.89296
CGTTCC	252	RS	3745	1	1033	0.89862
GAAGAC	880	ED	3290	0.989853	1034	0.90406
TATTGT	98	YC	550	3.53762e-05	1034	0.90406
CTCGAC	849	LD	7055	1	1035	0.90928
GGCCGC	359	GR	4957	1	1035	0.90928
GTATTA	375	VL	9715	0.0671916	1036	0.91429
AGCGGA	254	SG	7105	0.00593965	1037	0.91908
AGCCGA	72	SR	4642	2.237e-08	1037	0.91908
TGCAAT	120	CN	512	0.223057	1037	0.91908
CGCTTC	514	RF	3353	1	1037	0.91908
TGCTCA	74	CS	1031	0.0971731	1038	0.92367
AAAGTC	764	KV	4199	1	1038	0.92367
TAACCC	0	-P	1	0.916667	1039	0.92805
TGTTCG	99	CS	1031	0.93466	1041	0.93624
CTGCCT	499	LP	7747	1	1042	0.94005
CGCGGG	271	RG	4506	1	1042	0.94005
TGGAAT	309	WN	679	0.0106167	1043	0.94367
CATCGG	119	HR	1706	0.0214579	1044	0.94713
TAAAGG	0	-R	5	0.751419	1045	0.95041
TCGATT	390	SI	4185	1	1047	0.95647
CCACTG	533	PL	6920	1	1047	0.95647
TAAAAG	1	-K	1	1	1050	0.96443
ATCCAG	617	IQ	2541	1	1050	0.96443
GCACAG	703	AQ	5914	0.0791813	1051	0.9668
ATTTCA	301	IS	5484	0.42927	1053	0.97115
TTAAGC	620	LS	9281	1	1054	0.97314
CAGTTC	687	QF	2073	1	1054	0.97314
CTCGGT	738	LG	9573	1	1055	0.97502
TCGTTG	293	SL	8995	0.996889	1056	0.97678
CGCACT	221	RT	3413	1	1056	0.97678
CTTTCC	593	LS	9281	1	1057	0.97843
AAAGTT	682	KV	4199	1	1058	0.97999
CTGCTC	688	LL	15812	1	1059	0.98144
ATTCGT	867	IR	4152	1	1059	0.98144
ACGTTT	331	TF	2918	0.0301018	1059	0.98144
CGTTCT	297	RS	3745	1	1060	0.98281
GTCGTT	420	VV	7740	0.00123477	1061	0.98409
GACCGT	580	DR	3402	1	1061	0.98409
TCCGCC	316	SA	7243	0.807082	1061	0.98409
AATTTT	410	NF	1953	1.76026e-05	1061	0.98409
CGCAAG	335	RK	3401	0.999201	1062	0.98528
TGTGCT	109	CA	1425	2.39511e-09	1062	0.98528
CTGTCG	569	LS	9281	1	1064	0.98744
TATTAT	291	YY	1339	0.00283647	1065	0.98842
CGCTCA	145	RS	3745	0.999954	1066	0.98932
CAGTTA	623	QL	6785	0.994119	1066	0.98932
GAGTTT	784	EF	2541	1	1067	0.99017
TTACCT	258	LP	7747	8.05168e-05	1068	0.99095
CCCTGG	219	PW	1021	0.00438497	1069	0.99168
CGCTAA	75	R-	378	1	1069	0.99168
GCCACG	530	AT	6509	1	1071	0.99299
TTTCTT	322	FL	4567	0.000738694	1072	0.99357
TATGGT	487	YG	3028	1	1072	0.99357
AAACAT	474	KH	1248	1	1073	0.9941
CCGTCT	186	PS	2917	1	1074	0.9946
TATGCG	549	YA	3328	1	1074	0.9946
GGTATG	707	GM	2986	0.0490147	1075	0.99506
ATTTCG	347	IS	5484	0.99345	1076	0.99549
TTCTTC	704	FF	2359	1	1077	0.99588
GAAGGG	886	EG	4932	1	1078	0.99624
AAACCC	277	KP	3025	4.10658e-09	1078	0.99624
TTCAAC	561	FN	2471	0.00418156	1079	0.99657
ACCCGT	625	TR	4101	1	1079	0.99657
ACGGTT	351	TV	5386	0.799497	1079	0.99657
AACATG	531	NM	1234	5.43001e-07	1080	0.99688
GGCTTC	708	GF	4465	1	1080	0.99688
TGTTCA	113	CS	1031	0.998603	1080	0.99688
ACGCGA	126	TR	4101	0.000148966	1081	0.99716
GTGGTA	515	VV	7740	0.930943	1082	0.99742
GGCACG	538	GT	5137	1	1082	0.99742
CGTACC	630	RT	3413	1	1083	0.99765
TACGCG	390	YA	3328	0.0898066	1083	0.99765
CTTGAT	899	LD	7055	1	1084	0.99787
CCGCCT	172	PP	2227	0.99767	1084	0.99787
GCACAA	650	AQ	5914	0.000194285	1084	0.99787
TATTCG	144	YS	2466	1.54951e-06	1084	0.99787
CCAGTG	277	PV	5276	0.00117579	1085	0.99807
AACAGT	377	NS	2916	1	1086	0.99825
CAGGCC	826	QA	5926	0.99955	1086	0.99825
AGCGGG	267	SG	7105	0.0434084	1088	0.99856
TCGTGA	4	S-	265	0.000836296	1088	0.99856
CTCAAC	682	LN	6007	1	1090	0.99883
TTTCAG	453	FQ	1425	1	1090	0.99883
GCTTAT	546	AY	2638	1	1093	0.99914
TGCATT	216	CI	868	1	1095	0.9993
CGGGTG	404	RV	5084	1	1096	0.99937
ATGTTC	613	MF	1265	0.142665	1097	0.99944
ACCATG	778	TM	1651	1	1097	0.99944
TGACTG	0	-L	3	0.842421	1098	0.9995
CTGTTA	796	LL	15812	1	1098	0.9995
CACGGC	621	HG	2350	1	1098	0.9995
ATTTAA	48	I-	158	1	1101	0.99964
ACGCTT	511	TL	9782	1	1101	0.99964
GTTTCC	507	VS	6090	1	1104	0.99974
CGTGAC	633	RD	4049	1	1105	0.99977
TCGCGT	287	SR	4642	1	1105	0.99977
CTCTGC	181	LC	1796	0.99596	1105	0.99977
TCCCGG	68	SR	4642	1.77913e-09	1105	0.99977
TTACAG	629	LQ	5606	1	1105	0.99977
TTTTGT	153	FC	789	0.000112145	1105	0.99977
AAAGAC	937	KD	2925	1	1105	0.99977
TGAACC	0	-T	2	0.840278	1107	0.99982
AACCAT	340	NH	1195	0.997058	1107	0.99982
CCGTAT	394	PY	1639	1	1107	0.99982
CATCGT	320	HR	1706	1	1107	0.99982
TATGAC	657	YD	2151	1	1107	0.99982
CGACCG	101	RP	2829	0.0591222	1108	0.99984
GTCATC	591	VI	6499	0.986665	1109	0.99986
AGCCGG	137	SR	4642	0.779364	1109	0.99986
TTTGTG	665	FV	3510	1	1109	0.99986
CAGTGA	21	Q-	283	3.75566e-06	1109	0.99986
CGTCGG	195	RR	4741	1	1110	0.99987
CAAATC	658	QI	3183	1	1110	0.99987
TTAATC	476	LI	8110	0.89503	1110	0.99987
GCCTTT	762	AF	4817	1	1111	0.99989
TTTAAT	670	FN	2471	0.992496	1111	0.99989
ACGCAG	499	TQ	2978	1	1111	0.99989
CTTTAC	270	LY	3484	0.111219	1112	0.9999
TACTGA	13	Y-	96	0.252077	1112	0.9999
ACGCCT	300	TP	4337	0.966057	1112	0.9999
CGTATC	675	RI	4564	1	1113	0.99991
TGTTAA	11	C-	53	0.838063	1113	0.99991
GGTCAT	526	GH	2209	1	1114	0.99992
AATTAA	62	N-	174	1	1115	0.99993
CATCAC	255	HH	1015	0.552819	1116	0.99994
TCGTCG	113	SS	4754	0.0481579	1117	0.99995
GGTTAA	70	G-	287	1	1117	0.99995
GGCTGT	335	GC	1453	1	1117	0.99995
TGGGAA	593	WE	799	1	1118	0.99995
TTTTCA	286	FS	4274	3.55426e-05	1118	0.99995
ATCGTG	574	IV	5550	1	1118	0.99995
TATCTC	520	YL	4107	1	1118	0.99995
TGAATC	0	-I	1	0.888889	1119	0.99996
TCACGC	242	SR	4642	1	1119	0.99996
CCGCTT	340	PL	6920	0.998904	1120	0.99996
CCAAAA	393	PK	2141	1	1120	0.99996
CGTCGT	681	RR	4741	1	1121	0.99997
GATCGT	616	DR	3402	1	1121	0.99997
GCGCCT	262	AP	4764	0.0161034	1124	0.99998
TTTTCC	378	FS	4274	0.891056	1125	0.99998
GATTTG	620	DL	6269	0.999994	1126	0.99998
ATGTTT	652	MF	1265	0.869634	1126	0.99998
CGGGAA	472	RE	5158	0.98322	1126	0.99998
GAGATG	997	EM	2241	9.87976e-08	1126	0.99998
CAGATT	838	QI	3183	1	1126	0.99998
AATACC	705	NT	2821	1	1126	0.99998
AGTTTG	233	SL	8995	0.146639	1128	0.99999
TTCTTT	675	FF	2359	0.999971	1129	0.99999
ATTTCT	452	IS	5484	1	1130	0.99999
CACTGA	18	H-	186	0.00468087	1130	0.99999
TGTCTG	361	CL	1498	1	1131	0.99999
TCATTG	211	SL	8995	0.00592867	1132	0.99999
TAACCG	1	-P	1	1	1133	0.99999
TGGGGA	319	WG	1273	0.534371	1135	0.99999
CCCTGC	89	PC	571	0.987242	1135	0.99999
TCATTA	309	SL	8995	0.999893	1136	1
GTAACG	366	VT	5868	0.49776	1137	1
CCGAAC	459	PN	1753	1	1138	1
GGTTTG	528	GL	9973	1	1138	1
ATCAAT	696	IN	3926	0.963703	1138	1
CTGTAT	737	LY	3484	1	1139	1
CGTCAC	355	RH	2139	1	1139	1
AAATCT	307	KS	3206	0.994305	1139	1
GGTTAC	596	GY	3618	1	1140	1
CAGTTG	754	QL	6785	1	1140	1
GTCAGT	468	VS	6090	1	1141	1
AGTGAT	409	SD	4062	0.999956	1141	1
GGTACG	640	GT	5137	1	1141	1
GTACGC	371	VR	4851	1	1142	1
CCATTA	262	PL	6920	0.0584624	1142	1
ACGCAA	507	TQ	2978	1	1145	1
GATCAT	396	DH	1345	0.999904	1146	1
AACACC	735	NT	2821	1	1146	1
AATAAA	943	NK	2393	1	1146	1
ATTTTA	480	IL	6943	0.999999	1147	1
GCTTTT	537	AF	4817	0.00215022	1147	1
ACACCA	206	TP	4337	1.28805e-05	1148	1
TGTCGG	85	CR	931	0.82665	1150	1
TATCAC	392	YH	1019	1	1150	1
TCCCGC	360	SR	4642	1	1151	1
GAACAT	644	EH	1957	1	1151	1
AGCGTC	402	SV	5629	1	1152	1
TGGTAC	239	WY	623	3.42328e-09	1152	1
TGTTTT	201	CF	657	0.999495	1153	1
GATCTC	808	DL	6269	1	1154	1
ACGTCA	134	TS	3950	0.00697483	1154	1
GTATTT	419	VF	3518	0.150844	1155	1
CTGCTT	736	LL	15812	1	1156	1
ACGAAA	266	TK	2149	0.448049	1156	1
TATTTA	351	YL	4107	0.701223	1157	1
GTGTTG	645	VL	9715	1	1158	1
TACAGC	568	YS	2466	1	1159	1
CATCCG	647	HP	1824	1	1160	1
TCCTGG	360	SW	1328	1	1162	1
AGCATT	516	SI	4185	1	1164	1
GAGCGC	740	ER	4879	1	1164	1
CAGTAT	541	QY	1698	1	1164	1
ATTGTG	898	IV	5550	1	1165	1
CTCGAT	925	LD	7055	1	1165	1
TTGCCT	260	LP	7747	0.000130324	1165	1
GTTCGC	437	VR	4851	1	1165	1
ACGTTA	451	TL	9782	0.985852	1165	1
GCGGTC	499	AV	9004	0.00257255	1166	1
TACTGC	194	YC	550	1	1167	1
GGTAAT	660	GN	3946	1	1167	1
GACCGC	582	DR	3402	1	1168	1
GGGCAT	372	GH	2209	1	1169	1
ACCGTC	513	TV	5386	1	1170	1
ATCCGT	626	IR	4152	1	1171	1
TGGGTA	290	WV	1282	0.0255532	1172	1
CCGGAC	607	PD	3669	1	1173	1
TGACCT	0	-P	1	0.916667	1174	1
GAATGG	611	EW	1122	0.998724	1174	1
TGCCAC	140	CH	477	0.986607	1176	1
GAAACA	460	ET	4014	0.0234833	1176	1
GGTGTG	794	GV	7969	1	1177	1
CAGGCT	771	QA	5926	0.886026	1177	1
CCGTGC	124	PC	571	1	1178	1
TGCTTT	189	CF	657	0.987653	1178	1
TGGGAT	619	WD	854	1	1179	1
GTTTTC	361	VF	3518	2.13184e-05	1180	1
GTGATC	1009	VI	6499	1	1181	1
ATCAGT	530	IS	5484	1	1182	1
ACTGAC	445	TD	3623	0.357538	1182	1
GATCCT	332	DP	2981	0.0121939	1184	1
GATACC	1083	DT	3430	1	1184	1
CTGCAC	595	LH	3060	1	1186	1
TCAATG	339	SM	1834	0.981997	1186	1
GTGGGC	540	VG	6601	1	1186	1
ACGCGT	530	TR	4101	1	1186	1
CGTCAT	476	RH	2139	1	1187	1
AATTTA	387	NL	4967	0.0865304	1187	1
CGACTG	421	RL	8315	1	1188	1
GGGTAA	50	G-	287	1	1188	1
TTTCTC	381	FL	4567	0.522526	1188	1
TGAATT	0	-I	1	0.888889	1189	1
GTTCAG	617	VQ	3160	1	1189	1
TATTAA	35	Y-	96	0.999999	1190	1
GTTAAT	496	VN	3988	0.464213	1191	1
ACGCGG	153	TR	4101	0.0855618	1191	1
CAATGC	99	QC	531	0.000301775	1192	1
CGTGGA	188	RG	4506	0.526815	1195	1
GGTCGT	751	GR	4957	1	1195	1
ACCCGG	143	TR	4101	0.0144228	1195	1
ACCGAC	760	TD	3623	1	1196	1
CATGGC	391	HG	2350	1	1196	1
CCACCA	126	PP	2227	0.132626	1196	1
TTGTGG	317	LW	1969	0.260736	1197	1
TCAACC	237	ST	4098	1	1198	1
GAGCGT	852	ER	4879	1	1199	1
GACGTT	596	DV	5159	0.0200026	1200	1
AGTGGT	326	SG	7105	0.963174	1201	1
TTTGTC	850	FV	3510	1	1202	1
TATTCT	142	YS	2466	6.94737e-07	1202	1
CCGTCG	238	PS	2917	1	1205	1
TACCCG	369	YP	1885	1	1205	1
GTTTAA	52	V-	208	1	1205	1
GTTAAA	662	VK	4496	0.999995	1206	1
AATGCG	688	NA	4983	0.997247	1207	1
AGCCGT	547	SR	4642	1	1208	1
TACGGC	762	YG	3028	1	1208	1
TTTAAA	862	FK	1861	1	1209	1
CCAACG	268	PT	2872	1	1210	1
AGCAAT	426	SN	2718	1	1211	1
ACACCG	367	TP	4337	1	1211	1
CAGCAC	406	QH	1721	0.0924625	1211	1
ACTGCC	405	TA	6875	0.113412	1211	1
GTTACC	508	VT	5868	1	1212	1
TTCTCG	340	FS	4274	0.19347	1213	1
AATCCG	655	NP	2927	1	1213	1
GTGAAT	649	VN	3988	1	1214	1
ACCGGG	591	TG	6195	1	1214	1
TCGTCA	96	SS	4754	0.000522131	1215	1
GAAACT	412	ET	4014	6.1853e-06	1215	1
ATTGTC	991	IV	5550	1	1216	1
TGCTCG	75	CS	1031	0.118909	1216	1
ATTTCC	498	IS	5484	1	1217	1
CCGTTA	493	PL	6920	1	1218	1
TGCGAT	305	CD	872	1	1218	1
ATCGTT	702	IV	5550	1	1218	1
TAATGA	0	--	3	0.702332	1219	1
AATGAT	658	ND	2890	0.00276824	1220	1
ACCAAC	773	TN	2298	1	1221	1
GTCACC	860	VT	5868	1	1222	1
ATTACT	447	IT	4977	0.952262	1222	1
GTGCGG	242	VR	4851	0.997645	1222	1
ACCAAA	879	TK	2149	1	1223	1
TTTACT	410	FT	3377	0.274006	1223	1
ATCATT	865	II	4974	1	1223	1
AACATT	688	NI	3516	0.999997	1224	1
TTCACC	738	FT	3377	1	1224	1
CACCAG	391	HQ	1579	0.42693	1224	1
TCGACG	197	ST	4098	0.979999	1225	1
ACATCA	141	TS	3950	0.0307952	1225	1
GCAAGC	273	AS	7151	0.072441	1225	1
AATTAT	358	NY	1725	1.86592e-05	1225	1
TATGAA	782	YE	1803	1	1225	1
CAATGA	44	Q-	283	0.340685	1226	1
CAAATT	705	QI	3183	1	1226	1
GTCGGC	835	VG	6601	1	1227	1
TTGACG	258	LT	8641	4.77991e-09	1228	1
TCTGAC	442	SD	4062	1	1228	1
GCCGTC	506	AV	9004	0.00652764	1229	1
GCCAAT	717	AN	4395	1	1230	1
CAAAGT	294	QS	3125	0.985121	1230	1
GACGCG	693	DA	6815	1.22875e-09	1230	1
TCCAGC	462	SS	4754	1	1230	1
TATTTC	481	YF	1662	0.999884	1230	1
TCTGCA	253	SA	7243	0.00181784	1232	1
CATTCT	119	HS	1730	0.0141424	1233	1
TCGCCC	101	SP	3491	4.49468e-05	1234	1
TTCCGT	611	FR	2559	1	1234	1
ATCTGA	26	I-	158	0.984431	1236	1
CCGTCA	235	PS	2917	1	1237	1
GCGAGC	234	AS	7151	5.08611e-05	1237	1
AAATTT	582	KF	1691	1	1238	1
GCCACC	851	AT	6509	1	1239	1
GGCACT	349	GT	5137	0.947985	1239	1
TCGATC	192	SI	4185	0.00282244	1241	1
TTACCC	292	LP	7747	0.0409053	1242	1
GACAGC	912	DS	3792	1	1244	1
GCGACC	664	AT	6509	1	1244	1
GGCGAG	893	GE	6231	0.999992	1245	1
AAAAGT	340	KS	3206	0.999997	1247	1
CACCTG	515	HL	3021	1	1248	1
TTTTTC	501	FF	2359	9.87469e-06	1249	1
GCAGTG	533	AV	9004	0.100701	1250	1
GGTTTC	563	GF	4465	0.598141	1250	1
TGGTAA	49	W-	67	1	1250	1
TGGATC	430	WI	1050	1	1251	1
CGCACC	594	RT	3413	1	1251	1
AATTAC	327	NY	1725	1.42053e-09	1251	1
CTCGCC	651	LA	15107	0.815588	1252	1
TCGGTA	271	SV	5629	0.992174	1253	1
CACCAC	182	HH	1015	4.46267e-08	1253	1
CCACCG	265	PP	2227	1	1253	1
TAACGA	1	-R	5	0.972424	1254	1
GTCGGT	862	VG	6601	1	1254	1
TGTTCC	98	CS	1031	0.919769	1254	1
AAGAGC	183	KS	3206	8.90842e-09	1255	1
CGGTTA	164	RL	8315	1.57136e-06	1255	1
TTATGA	30	L-	340	0.994884	1257	1
GTTGGT	695	VG	6601	1	1257	1
TAACGG	0	-R	5	0.751419	1258	1
GGTAAC	867	GN	3946	1	1259	1
CCGACG	442	PT	2872	1	1260	1
TGCGGG	116	CG	1507	1.27297e-09	1260	1
CCGTGA	8	P-	124	0.285876	1261	1
GTTGCG	666	VA	9477	0.999019	1261	1
CAAACG	438	QT	3009	0.999623	1264	1
GGGCAG	680	GQ	3754	1	1264	1
GCCCGT	699	AR	7173	1	1265	1
ATCATG	792	IM	1828	1	1265	1
ACCACC	1025	TT	4115	1	1266	1
GTCTGA	28	V-	208	0.995546	1267	1
CTCGGC	983	LG	9573	1	1268	1
AAATGA	63	K-	467	0.0349155	1268	1
GCCCTG	982	AL	15115	1	1269	1
TTTAAC	872	FN	2471	1	1269	1
GCGTTC	520	AF	4817	0.000145149	1269	1
GGATTA	407	GL	9973	0.345851	1270	1
GCATGA	56	A-	440	0.999343	1270	1
CAGCTT	679	QL	6785	0.999999	1270	1
ATGTCG	462	MS	2555	0.973241	1271	1
AAACAA	642	KQ	2788	0.00816316	1271	1
GATCAG	972	DQ	2206	1	1272	1
GTGCGT	906	VR	4851	1	1272	1
AAATCC	359	KS	3206	1	1272	1
TCGAAA	321	SK	2872	1	1274	1
GTGGTC	665	VV	7740	1	1274	1
GTCATT	818	VI	6499	1	1275	1
ATTAAT	756	IN	3926	0.999991	1275	1
TTTTCT	332	FS	4274	0.0941574	1275	1
CGCGTA	434	RV	5084	1	1275	1
TCGCCT	110	SP	3491	0.00105588	1276	1
CCGTTC	632	PF	2556	1	1277	1
AGGTGA	9	R-	378	0.00224363	1277	1
TCTCTG	523	SL	8995	1	1277	1
TGATAA	0	--	3	0.702332	1279	1
GTTGTT	534	VV	7740	0.990677	1279	1
TATGCC	761	YA	3328	1	1280	1
GCGACA	369	AT	6509	0.0267181	1281	1
TTATCC	179	LS	9281	9.1284e-08	1282	1
TTGATC	451	LI	8110	0.521114	1283	1
GTTTCT	537	VS	6090	1	1283	1
CAGGTT	910	QV	3886	1	1283	1
ATCCCG	860	IP	3955	1	1284	1
TCAGGT	208	SG	7105	2.25762e-08	1285	1
TTCTGA	62	F-	153	1	1285	1
GTACCG	517	VP	4083	1	1285	1
TTCCAG	794	FQ	1425	1	1287	1
GCTATT	665	AI	8086	0.370575	1287	1
AAAGGT	1063	KG	4103	1	1287	1
AACATC	727	NI	3516	1	1288	1
CAGCCT	293	QP	2935	1.24011e-05	1290	1
CCGATT	761	PI	2642	1	1293	1
GCACGC	452	AR	7173	1	1293	1
CCCGGC	405	PG	4777	1	1294	1
TACCGT	367	YR	2488	1	1295	1
TTGAGC	258	LS	9281	0.521448	1296	1
TTGCCC	221	LP	7747	5.84856e-10	1296	1
GGGTGA	17	G-	287	0.0804615	1297	1
GAACCG	925	EP	2802	1	1298	1
GGGGCG	591	GA	8315	0.999298	1299	1
TCCGCT	217	SA	7243	1.00432e-07	1301	1
GCAATC	547	AI	8086	8.26072e-08	1301	1
ATGCGT	827	MR	2038	1	1302	1
GAAGTT	903	EV	5152	1	1302	1
CGCTAC	535	RY	2932	1	1304	1
ACCCTG	981	TL	9782	1	1305	1
ATCGAT	1091	ID	4845	1	1305	1
ACTGAT	381	TD	3623	0.000123245	1305	1
GTTTGT	169	VC	1153	0.986706	1306	1
AATTGC	100	NC	565	2.0664e-05	1306	1
GATATG	1145	DM	1564	1	1308	1
ACAACG	195	TT	4115	1.8255e-05	1308	1
AAGCGT	426	KR	3569	1	1309	1
CAACAT	388	QH	1721	0.00949419	1310	1
CCTGCA	272	PA	5725	6.40729e-07	1310	1
TTTGTT	737	FV	3510	1	1311	1
TGATAT	2	-Y	2	1	1312	1
GATGTC	868	DV	5159	1	1312	1
GATTGT	139	DC	755	9.73622e-06	1312	1
AACGAA	1042	NE	2846	1	1313	1
CCGCAC	356	PH	1437	1	1313	1
TACCTG	691	YL	4107	1	1313	1
GTGACG	694	VT	5868	1	1314	1
CATGAA	700	HE	1567	1	1314	1
GGATAA	37	G-	287	0.996785	1316	1
GCATCG	296	AS	7151	0.469186	1316	1
GGGATG	796	GM	2986	0.982196	1316	1
GATTAA	94	D-	177	1	1318	1
TCATCG	152	SS	4754	0.96208	1318	1
TATCGT	458	YR	2488	1	1318	1
TGCGTC	129	CV	1091	0.266836	1320	1
GCACCA	321	AP	4764	0.92118	1321	1
ACCGGA	485	TG	6195	1	1321	1
GGGATT	737	GI	6954	1	1325	1
CACTGC	180	HC	490	1	1326	1
CCACGC	257	PR	2700	1	1326	1
TGGAGC	276	WS	1146	1	1328	1
AGCTGA	14	S-	265	0.492199	1329	1
TCCTGA	40	S-	265	1	1330	1
ATCGGT	1048	IG	6389	1	1331	1
GCGAAT	538	AN	4395	0.311467	1331	1
TCGCGA	68	SR	4642	1.77913e-09	1332	1
GGAAGT	152	GS	5479	2.80077e-08	1333	1
GAATTT	847	EF	2541	1	1333	1
TGCGTA	114	CV	1091	0.0206718	1334	1
TCCGCG	239	SA	7243	7.65856e-05	1336	1
GGTTTA	540	GL	9973	1	1336	1
TCAAAA	286	SK	2872	0.999051	1337	1
GACAAA	1012	DK	3587	0.999995	1337	1
CACCGT	288	HR	1706	1	1337	1
TAAAGC	0	-S	1	0.944444	1339	1
TGGACG	303	WT	801	1	1339	1
GGTGAC	561	GD	4993	0.0033181	1340	1
TGGGTG	514	WV	1282	1	1342	1
ACGATG	459	TM	1651	0.995732	1342	1
TTTACG	340	FT	3377	6.2443e-06	1344	1
TAAAAC	0	-N	1	0.833333	1346	1
CTGTGG	810	LW	1969	1	1349	1
CACGCC	456	HA	2557	1	1350	1
GTTCCG	540	VP	4083	1	1350	1
CGGTTG	190	RL	8315	0.00277866	1351	1
GGCAGT	499	GS	5479	1	1351	1
TATTCA	193	YS	2466	0.191603	1352	1
CATTTT	449	HF	1412	1	1353	1
TCCTGC	155	SC	900	1	1355	1
CGTTTC	570	RF	3353	1	1357	1
GTGAAC	498	VN	3988	0.502388	1357	1
CCATCA	128	PS	2917	0.743128	1357	1
GTTAAC	806	VN	3988	1	1357	1
CGTAAA	1060	RK	3401	1	1358	1
CGTTGG	267	RW	1297	0.999902	1361	1
AGTGGC	343	SG	7105	0.9971	1361	1
AGTGAA	746	SE	4374	1	1361	1
TCTGAT	373	SD	4062	0.975284	1361	1
AAACCT	332	KP	3025	0.00543364	1361	1
AATGGT	612	NG	4511	0.984944	1363	1
CGTGCG	688	RA	5937	1	1364	1
ATGGTT	610	MV	2664	0.00614888	1364	1
CCATCG	129	PS	2917	0.771534	1364	1
AACGAT	987	ND	2890	1	1366	1
GACCTG	997	DL	6269	1	1367	1
GGTTGC	232	GC	1453	0.999952	1367	1
CTTTGC	167	LC	1796	0.934216	1368	1
ACGTTG	506	TL	9782	0.999999	1368	1
TATCCG	694	YP	1885	1	1369	1
ATTAAC	934	IN	3926	1	1370	1
CAGTTT	807	QF	2073	1	1370	1
AGCGTG	575	SV	5629	1	1371	1
TTGCGG	143	LR	8208	6.31759e-10	1371	1
ATGAAT	745	MN	1540	0.105892	1371	1
GGCTAT	799	GY	3618	1	1371	1
TCACTG	618	SL	8995	1	1372	1
TGGGCA	328	WA	1403	0.084322	1375	1
TTTTGA	22	F-	153	0.262205	1375	1
CTCTGG	306	LW	1969	0.094213	1376	1
TATTCC	289	YS	2466	1	1377	1
TATTAC	473	YY	1339	1	1377	1
GCCTGT	475	AC	1576	1	1378	1
TCGCGG	121	SR	4642	0.255578	1378	1
GTGGCT	466	VA	9477	1.62824e-08	1379	1
CAGAAC	606	QN	2138	0.999807	1381	1
AATATG	703	NM	1234	1	1383	1
TGCCAT	176	CH	477	1	1384	1
GTTTTT	465	VF	3518	0.904614	1384	1
AAACGG	228	KR	3569	7.51377e-06	1386	1
GATCAA	493	DQ	2206	0.00197042	1388	1
GTTTAC	440	VY	2386	1	1388	1
GGTTGA	17	G-	287	0.0804615	1389	1
TTTTAC	372	FY	1677	0.00383538	1390	1
TGTCGC	97	CR	931	0.989117	1390	1
GGTCGC	665	GR	4957	1	1392	1
CCAGGC	379	PG	4777	0.999998	1395	1
CGCAGT	393	RS	3745	1	1395	1
CCGAAG	282	PK	2141	0.834621	1397	1
TTAAAA	681	LK	6288	1	1397	1
GCCGAC	886	AD	6695	0.965869	1398	1
ATGATC	949	MI	2149	1	1400	1
ATCGAA	1202	IE	4508	1	1401	1
CTGGGA	514	LG	9573	1	1402	1
ACGGTA	407	TV	5386	0.999947	1402	1
GACGAA	1139	DE	4827	0.0123257	1403	1
AATCAG	841	NQ	2307	1	1407	1
GGTGCC	733	GA	8315	1	1408	1
CCGCAT	500	PH	1437	1	1409	1
TGCAAC	103	CN	512	0.00537789	1410	1
TTTTTA	513	FL	4567	1	1412	1
GGCGTC	817	GV	7969	1	1412	1
GGCATG	974	GM	2986	1	1412	1
TTATTA	473	LL	15812	0.950117	1413	1
GTTTGA	17	V-	208	0.5306	1414	1
GCGGGT	960	AG	9841	1	1415	1
AATCGC	435	NR	2765	1	1416	1
AACGTG	687	NV	3687	1	1417	1
CGCGAC	764	RD	4049	1	1417	1
ATTGTT	932	IV	5550	1	1418	1
ACCGTG	703	TV	5386	1	1418	1
GCGCTT	624	AL	15115	0.417047	1418	1
CGTGCT	361	RA	5937	1	1419	1
GATTTC	923	DF	2819	1	1419	1
TCAACA	150	ST	4098	0.0545419	1419	1
ATCGTC	803	IV	5550	1	1419	1
TGAATA	0	-I	1	0.888889	1420	1
GATTTA	833	DL	6269	1	1421	1
ATGAGC	708	MS	2555	1	1422	1
GGTATC	999	GI	6954	1	1423	1
ATGGAT	1051	MD	1638	1	1424	1
CAAACC	616	QT	3009	1	1425	1
TGTGGT	239	CG	1507	0.999942	1428	1
TGGTAT	384	WY	623	1	1431	1
CATCTG	950	HL	3021	1	1431	1
CGCATC	658	RI	4564	1	1432	1
CATTAC	339	HY	1266	0.931426	1433	1
GGATTT	438	GF	4465	1.13038e-08	1434	1
ATTCCG	928	IP	3955	1	1434	1
TGCGGT	325	CG	1507	1	1434	1
ACCATC	1071	TI	4220	1	1434	1
TTATGC	138	LC	1796	0.170437	1435	1
CGTTAC	508	RY	2932	1	1437	1
TCATCA	164	SS	4754	0.997225	1438	1
GGTGCA	624	GA	8315	0.999998	1438	1
TGAGCA	0	-A	1	0.916667	1439	1
CGCGTC	500	RV	5084	1	1440	1
CATCAT	353	HH	1015	1	1441	1
ATTTAC	442	IY	2188	0.999993	1442	1
TTTGAA	1173	FE	2396	1	1442	1
AAATTC	563	KF	1691	1	1443	1
CGTTTA	405	RL	8315	1	1444	1
TCTGTT	315	SV	5629	1	1444	1
TGTGGC	250	CG	1507	0.999998	1444	1
CAGTGG	669	QW	1000	1	1444	1
GTATCG	167	VS	6090	2.13454e-09	1446	1
GCGCAC	443	AH	2546	1	1446	1
AATGCC	909	NA	4983	1	1447	1
AGATGA	9	R-	378	0.00224363	1449	1
CCAGAA	710	PE	4654	1	1449	1
ACTGCG	440	TA	6875	0.706734	1449	1
TATCGG	140	YR	2488	1.5775e-07	1450	1
ATTACG	426	IT	4977	0.728122	1451	1
TGGCCG	494	WP	884	1	1452	1
GAAGCA	992	EA	6979	0.99999	1452	1
CACGCT	224	HA	2557	1.26049e-09	1453	1
GGCATC	870	GI	6954	1	1453	1
GCGTAT	357	AY	2638	0.947594	1456	1
GACGAT	1004	DD	3961	0.700245	1458	1
GACGGT	884	DG	5057	1	1459	1
GCCAAC	850	AN	4395	1	1460	1
CAACGT	577	QR	3975	1	1460	1
TATCAA	447	YQ	2152	2.1811e-06	1460	1
TCTGAA	541	SE	4374	1	1462	1
AAACGT	820	KR	3569	1	1465	1
AAATGC	194	KC	455	1	1465	1
TGATCA	0	-S	1	0.944444	1466	1
CTGCAT	958	LH	3060	1	1468	1
TAACGC	0	-R	5	0.751419	1470	1
CATCAG	790	HQ	1579	1	1471	1
GTCGCG	633	VA	9477	0.958682	1473	1
GAAAGT	506	ES	4073	1	1474	1
TGATCG	0	-S	1	0.944444	1475	1
AACCAG	841	NQ	2307	1	1477	1
GAGAAA	1154	EK	4679	0.30405	1478	1
GCGTCT	226	AS	7151	5.41519e-06	1479	1
CAGGGC	1161	QG	4043	1	1479	1
CCGGTT	768	PV	5276	1	1480	1
TGGATT	469	WI	1050	1	1482	1
CAATAT	434	QY	1698	0.713495	1484	1
CCTGAC	361	PD	3669	2.807e-07	1484	1
AAATAT	713	KY	1596	1	1484	1
ATGTTG	708	ML	4380	0.191978	1485	1
TGCAGC	125	CS	1031	0.999987	1486	1
CCGATC	422	PI	2642	1	1487	1
CCATTG	225	PL	6920	4.51267e-05	1487	1
GCCGTG	617	AV	9004	0.990744	1488	1
CGTATT	1020	RI	4564	1	1488	1
TTTCGC	456	FR	2559	1	1488	1
TTTGCG	723	FA	5155	0.999484	1488	1
CGCAGA	81	RR	4741	1.01342e-06	1488	1
TCACCA	148	SP	3491	0.606294	1489	1
TTTTTG	427	FL	4567	0.99333	1490	1
TACGCC	577	YA	3328	1	1491	1
ACCATT	1149	TI	4220	1	1491	1
CCTGTT	286	PV	5276	0.00613067	1493	1
GATGTG	1205	DV	5159	1	1494	1
AGCGCA	363	SA	7243	0.999791	1494	1
CAGATG	904	QM	1430	1	1494	1
GCCATC	940	AI	8086	1	1496	1
AGCAAC	445	SN	2718	1	1496	1
CCGTTG	529	PL	6920	1	1496	1
GGCGTA	867	GV	7969	1	1497	1
TGAGCG	1	-A	1	1	1499	1
CTGTTG	930	LL	15812	1	1499	1
GTCGCC	848	VA	9477	1	1501	1
ATTTTC	784	IF	3061	1	1501	1
AACGTT	590	NV	3687	1	1501	1
AACGTC	687	NV	3687	1	1502	1
GTCTGC	213	VC	1153	1	1503	1
GACGCC	819	DA	6815	0.117467	1505	1
GCATGG	468	AW	2176	7.36256e-05	1505	1
GGCACC	940	GT	5137	1	1507	1
CTGCCA	685	LP	7747	1	1508	1
AGCTGC	120	SC	900	1	1509	1
CGGATG	440	RM	1749	1	1510	1
ATTATG	878	IM	1828	1	1512	1
ACCGAA	1055	TE	3569	1	1512	1
GTGCAG	951	VQ	3160	1	1513	1
CCTGCC	446	PA	5725	0.999999	1515	1
ATTCGC	1022	IR	4152	1	1516	1
ACCTGA	11	T-	49	0.999448	1518	1
GCTATC	758	AI	8086	0.999597	1519	1
TCCGCA	273	SA	7243	0.0464454	1521	1
GCAACC	620	AT	6509	1	1521	1
TCAACG	234	ST	4098	0.999999	1524	1
CAACCG	554	QP	2935	1	1525	1
ACAAAA	276	TK	2149	0.698342	1526	1
TTTGGT	1270	FG	4339	1	1526	1
AATCTG	1031	NL	4967	1	1526	1
TGACGA	1	-R	5	0.972424	1528	1
GCAATT	724	AI	8086	0.978393	1528	1
CATTAA	81	H-	186	1	1530	1
TTGTCG	280	LS	9281	0.922714	1534	1
ATGACC	1067	MT	2498	1	1534	1
ATTTGC	312	IC	1067	1	1535	1
CGCCAC	358	RH	2139	1	1536	1
CGCAAT	535	RN	2881	1	1536	1
GCGTCG	283	AS	7151	0.196759	1536	1
TGATCC	0	-S	1	0.944444	1537	1
GATTGA	12	D-	177	8.15101e-05	1537	1
AATGAA	1005	NE	2846	1	1537	1
GATAAC	1362	DN	3158	1	1538	1
TCGGCA	322	SA	7243	0.887551	1538	1
TGGCCT	155	WP	884	6.48948e-08	1539	1
CATCAA	318	HQ	1579	2.9188e-06	1539	1
GAACGT	1030	ER	4879	1	1539	1
TGGAAC	370	WN	679	0.99136	1540	1
ATCGAC	1303	ID	4845	1	1540	1
TTGATT	863	LI	8110	1	1541	1
CAGGAT	1312	QD	2355	1	1544	1
CGCCCG	655	RP	2829	1	1545	1
GATCCG	1062	DP	2981	1	1547	1
AATATT	1028	NI	3516	1	1548	1
GAATAT	808	EY	2160	1	1549	1
GACGGC	995	DG	5057	1	1550	1
TGTTTA	104	CL	1498	0.0263199	1550	1
TGCGTT	128	CV	1091	0.23718	1551	1
CTGCGG	290	LR	8208	0.999973	1556	1
TTCCCG	857	FP	2108	1	1559	1
TTAATG	656	LM	3792	0.857002	1559	1
ATTAAA	1115	IK	3447	1	1564	1
GCATCA	202	AS	7151	1.14609e-09	1564	1
CAGCAT	680	QH	1721	1	1564	1
GCGACG	670	AT	6509	1	1565	1
GGTGTT	605	GV	7969	0.999999	1568	1
GAGCAG	1337	EQ	4688	1	1568	1
CGCTAT	718	RY	2932	1	1569	1
CTGATC	1333	LI	8110	1	1570	1
AGCGTT	394	SV	5629	1	1572	1
TGGGGC	513	WG	1273	1	1576	1
TCGGTG	546	SV	5629	1	1578	1
GTTCTG	760	VL	9715	1	1578	1
GGCTTT	1004	GF	4465	1	1578	1
GCATTT	730	AF	4817	1	1579	1
GTGGAT	931	VD	5150	1	1580	1
CGCGGT	706	RG	4506	1	1580	1
AAATTA	542	KL	6069	0.954956	1583	1
CTGTTC	1118	LF	5788	1	1584	1
TATTTT	474	YF	1662	0.999513	1584	1
AGCGGT	783	SG	7105	1	1585	1
TGCCCG	353	CP	785	1	1585	1
CTGGAC	997	LD	7055	1	1586	1
CCGGAT	1085	PD	3669	1	1586	1
CGGGCA	257	RA	5937	0.746409	1586	1
ATCCTG	994	IL	6943	1	1587	1
AAGCAG	642	KQ	2788	0.00816316	1589	1
GAAACG	983	ET	4014	1	1589	1
TCTGCC	465	SA	7243	1	1590	1
CTGAAT	1148	LN	6007	1	1591	1
AGCAGC	403	SS	4754	1	1591	1
GCCAAA	1001	AK	5586	1	1592	1
GGGCGG	175	GR	4957	0.0121697	1593	1
AACGGT	1046	NG	4511	1	1595	1
CACCAT	225	HH	1015	0.0193011	1595	1
GTTGGC	932	VG	6601	1	1596	1
CATTAT	344	HY	1266	0.964504	1597	1
AATATC	889	NI	3516	1	1598	1
GCCCGC	787	AR	7173	1	1599	1
TTGGTG	285	LV	9562	6.4477e-10	1602	1
GGTTTT	1122	GF	4465	1	1604	1
CGTCGC	718	RR	4741	1	1605	1
GATTAC	880	DY	2619	1	1607	1
ACCGAT	1157	TD	3623	1	1607	1
GGAAGC	166	GS	5479	6.17713e-06	1609	1
AACCGT	679	NR	2765	1	1609	1
GGGCGC	462	GR	4957	1	1612	1
CGTTTG	459	RL	8315	1	1613	1
CGTTAA	106	R-	378	1	1614	1
ATGCCA	435	MP	1880	0.0322591	1615	1
GGTCAG	1091	GQ	3754	1	1615	1
TTTGGC	1304	FG	4339	1	1615	1
ATCATC	1098	II	4974	1	1615	1
TTCAGC	668	FS	4274	1	1616	1
ACGGTG	728	TV	5386	1	1623	1
TTAACC	733	LT	8641	1	1624	1
TTATTT	435	LF	5788	0.0120744	1624	1
ATCGGC	1248	IG	6389	1	1625	1
CGTGAT	796	RD	4049	1	1627	1
TGCGGC	351	CG	1507	1	1627	1
TTTCCG	351	FP	2108	1	1628	1
AACAAC	674	NN	2484	0.993054	1630	1
GTATTG	406	VL	9715	0.537617	1632	1
TGGTGT	144	WC	289	0.5	1632	1
TTCGCC	724	FA	5155	0.999554	1633	1
ATGATT	1041	MI	2149	1	1633	1
GAAATG	1244	EM	2241	1	1633	1
CGACGC	125	RR	4741	0.295409	1637	1
GCGTCA	208	AS	7151	1.2273e-08	1637	1
CCGCGT	672	PR	2700	1	1640	1
CATTGA	26	H-	186	0.189189	1640	1
ATTGGT	1447	IG	6389	1	1641	1
ATTTTT	794	IF	3061	1	1641	1
TCTGCT	255	SA	7243	0.00268441	1643	1
GTACTG	1094	VL	9715	1	1644	1
ATGGAA	1255	ME	1755	1	1644	1
GATCGC	896	DR	3402	1	1647	1
GCGGTT	819	AV	9004	1	1647	1
TAAAGA	2	-R	5	0.998425	1648	1
TGACCA	0	-P	1	0.916667	1649	1
TTGTTG	567	LL	15812	1	1649	1
ATCGCT	743	IA	8923	0.500849	1649	1
ATTGCG	1140	IA	8923	1	1655	1
GCGGAT	1013	AD	6695	1	1656	1
GGCTGC	405	GC	1453	1	1659	1
CGCAAC	493	RN	2881	1	1660	1
GTGGAA	1070	VE	5574	1	1661	1
GTTGCC	1049	VA	9477	1	1663	1
CTTTAT	447	LY	3484	1	1664	1
CCGGGC	682	PG	4777	1	1665	1
CGATAA	32	R-	378	0.992467	1666	1
CCGAAA	960	PK	2141	1	1668	1
TTTGAT	1175	FD	3127	1	1669	1
ACCGCA	624	TA	6875	1	1671	1
TCCGGT	669	SG	7105	1	1674	1
CATCGC	456	HR	1706	1	1674	1
GCGAAC	483	AN	4395	0.00113251	1675	1
ACCGGC	1134	TG	6195	1	1676	1
GAAGGT	1358	EG	4932	1	1676	1
AACCCG	1030	NP	2927	1	1679	1
TTGAAA	494	LK	6288	0.0882881	1680	1
CCGGTA	732	PV	5276	1	1682	1
TTTTAT	595	FY	1677	1	1683	1
GAACAA	1055	EQ	4688	3.55858e-05	1683	1
ATGGGC	1168	MG	2658	1	1685	1
TCGATG	488	SM	1834	1	1686	1
GTAAAA	723	VK	4496	1	1690	1
ACCTGC	294	TC	768	1	1691	1
GTTATT	745	VI	6499	1	1693	1
GTGGCA	773	VA	9477	1	1694	1
AGCCGC	560	SR	4642	1	1695	1
ACCCGC	811	TR	4101	1	1695	1
CAGCTG	1159	QL	6785	1	1695	1
TCTGCG	438	SA	7243	1	1696	1
TGCAAA	196	CK	487	1	1697	1
TTATGG	289	LW	1969	0.00889138	1699	1
CTGGTA	1015	LV	9562	1	1700	1
CCGCGA	101	PR	2700	0.144203	1700	1
AACAAA	876	NK	2393	1	1701	1
CGGCTG	536	RL	8315	1	1702	1
GAACGC	1021	ER	4879	1	1702	1
CTGGGG	987	LG	9573	1	1703	1
ACCGCT	543	TA	6875	1	1703	1
TGAAGT	1	-S	1	1	1704	1
CTGGGT	1142	LG	9573	1	1704	1
ATGACG	734	MT	2498	1	1705	1
ACCAGC	898	TS	3950	1	1705	1
AAACCA	378	KP	3025	0.510964	1705	1
AACTGA	36	N-	174	0.933168	1706	1
TTCTGC	251	FC	789	0.999993	1706	1
AAAGCA	971	KA	5854	1	1712	1
ATTTAT	720	IY	2188	1	1713	1
TAAAAA	0	-K	1	0.833333	1714	1
CGTTTT	959	RF	3353	1	1717	1
TGACGG	0	-R	5	0.751419	1718	1
ATTTTG	680	IL	6943	1	1718	1
ACTGAA	686	TE	3569	1	1720	1
CCGTTT	770	PF	2556	1	1723	1
ATGCAG	1117	MQ	1702	1	1723	1
ATTGCT	978	IA	8923	1	1724	1
GTTGCT	621	VA	9477	0.891668	1725	1
ACCGCG	755	TA	6875	1	1726	1
ATCAAA	1126	IK	3447	1	1726	1
AGCGCC	886	SA	7243	1	1728	1
TTGCAG	1023	LQ	5606	1	1732	1
GGGCAA	707	GQ	3754	1	1733	1
TGCGTG	250	CV	1091	1	1735	1
CCGGCA	853	PA	5725	1	1737	1
GATGTT	856	DV	5159	1	1740	1
CCGTGG	684	PW	1021	1	1740	1
ACCGGT	1134	TG	6195	1	1744	1
ATTCAG	1295	IQ	2541	1	1745	1
CAACGC	495	QR	3975	1	1745	1
GCACCG	818	AP	4764	1	1749	1
TTAACG	510	LT	8641	1	1751	1
TGTTTG	78	CL	1498	2.01285e-06	1751	1
TTCCGC	748	FR	2559	1	1752	1
GGGCGT	523	GR	4957	1	1752	1
TTACGC	607	LR	8208	1	1753	1
TTTGCT	798	FA	5155	1	1753	1
ACCGTT	779	TV	5386	1	1754	1
TATCAG	1089	YQ	2152	1	1754	1
TATGGC	679	YG	3028	1	1755	1
GCAATG	882	AM	3629	0.171436	1757	1
CCTGGT	276	PG	4777	0.0924989	1760	1
GCGCAT	634	AH	2546	1	1760	1
GCAACA	330	AT	6509	2.86036e-05	1761	1
ACCGCC	998	TA	6875	1	1761	1
CAGGTG	1278	QV	3886	1	1761	1
TCGCGC	347	SR	4642	1	1762	1
GAACAG	1423	EQ	4688	1	1763	1
CAGGCA	1215	QA	5926	1	1764	1
ACGCGC	452	TR	4101	1	1764	1
GCGTAA	95	A-	440	1	1765	1
CAAAAT	509	QN	2138	0.105457	1766	1
TGAAGG	0	-R	5	0.751419	1767	1
CAAAGC	474	QS	3125	1	1767	1
CCTGAT	443	PD	3669	0.225921	1768	1
CAGCCA	453	QP	2935	0.999999	1769	1
AAATCG	486	KS	3206	1	1772	1
TGAACT	2	-T	2	1	1773	1
GCCAGT	813	AS	7151	1	1774	1
GCCAGA	279	AR	7173	0.125515	1775	1
ATGAAC	795	MN	1540	0.903139	1776	1
AAAGGC	1496	KG	4103	1	1776	1
GTGGTT	880	VV	7740	1	1777	1
GACTGG	1028	DW	1103	1	1777	1
CGCGTT	604	RV	5084	1	1778	1
TGTTGC	49	CC	299	0.000220854	1781	1
AAAGAG	1614	KE	3701	1	1783	1
GAAGCC	1487	EA	6979	1	1784	1
CACCGC	293	HR	1706	1	1789	1
CATTGC	120	HC	490	0.42063	1789	1
CTGAAG	687	LK	6288	1	1790	1
GTGCGC	817	VR	4851	1	1790	1
CGCTTT	830	RF	3353	1	1790	1
ATCGCG	740	IA	8923	0.455075	1792	1
GGCGGG	527	GG	7370	0.999201	1792	1
CGCGTG	879	RV	5084	1	1794	1
TCAGGC	216	SG	7105	3.86447e-07	1795	1
CGTTGC	177	RC	860	1	1796	1
TGGCAC	241	WH	613	6.82376e-08	1798	1
GTCGAT	1256	VD	5150	1	1805	1
AAACAG	1104	KQ	2788	1	1805	1
CAGCCG	894	QP	2935	1	1808	1
TATTGA	18	Y-	96	0.758289	1808	1
GCAGAT	728	AD	6695	2.26332e-05	1810	1
CGTTAT	834	RY	2932	1	1816	1
CGCATT	940	RI	4564	1	1816	1
GCATTA	705	AL	15115	0.998783	1817	1
GCGGGC	1037	AG	9841	1	1817	1
AAATCA	348	KS	3206	1	1817	1
TGAACA	0	-T	2	0.840278	1821	1
TGCCGT	227	CR	931	1	1821	1
AAGCCG	430	KP	3025	0.997689	1821	1
TGGCAT	372	WH	613	1	1821	1
AGCCTG	1163	SL	8995	1	1824	1
AGCGCG	472	SA	7243	1	1825	1
[truncated: 891 more rows]

## Sheet: 3a
string num(4×N1,p<0.01/4096/4289)	4640	string num(4×N2,p>=0.01/4096/4289)	11560	4×N1+4×N2	16200	hygecdf	P(1-hygecdf)		P0:	2.44141e-06
GGA	125	GGA	123		248	1	0
CTC	107	CTC	141		248	1	0
TAG	116	TAG	126		242	1	0
CTA	156	CTA	100		256	1	0
ACA	113	ACA	135		248	1	0
GAC	115	GAC	138		253	1	0
AGG	146	AGG	94		240	1	0
AGA	134	AGA	105		239	1	0
CCC	106	CCC	103		209	1	0
GGG	103	GGG	100		203	1	0
GAG	155	GAG	83		238	1	0
ACT	114	ACT	142		256	1	0
ATA	132	ATA	116		248	1	0
CTT	105	CTT	151		256	0.99999	1e-05
CCT	105	CCT	151		256	0.99999	1e-05
TAC	102	TAC	154		256	0.99996	4e-05
GTA	102	GTA	154		256	0.99996	4e-05
AGT	100	AGT	151		251	0.99995	5e-05
AAG	97	AAG	151		248	0.99987	0.00013
TCC	95	TCC	161		256	0.99874	0.00126
GTC	93	GTC	163		256	0.99707	0.00293
CAC	82	CAC	166		248	0.94618	0.05382
CAA	81	CAA	175		256	0.87221	0.12779
CCA	79	CCA	177		256	0.80599	0.19401
CGA	74	CGA	182		256	0.56878	0.43122
AAT	71	AAT	178		249	0.51412	0.48588
TCT	70	TCT	178		248	0.47387	0.52613
TTA	69	TTA	187		256	0.29952	0.70048
CGG	68	CGG	188		256	0.25246	0.74754
TAA	61	TAA	181		242	0.13088	0.86912
GGT	63	GGT	189		252	0.11049	0.88951
GCC	64	GCC	192		256	0.10841	0.89159
TTC	61	TTC	192		253	0.060399	0.939601
TAT	59	TAT	189		248	0.049417	0.950583
ACC	61	ACC	195		256	0.047852	0.952148
ACG	61	ACG	195		256	0.047852	0.952148
TTG	60	TTG	196		256	0.035094	0.964906
TGT	56	TGT	188		244	0.026209	0.973791
TCG	59	TCG	197		256	0.025241	0.974759
TCA	59	TCA	197		256	0.025241	0.974759
CAT	59	CAT	197		256	0.025241	0.974759
GGC	57	GGC	196		253	0.016377	0.983623
AGC	55	AGC	201		256	0.0055123	0.994488
GCT	52	GCT	204		256	0.0014061	0.998594
GTG	46	GTG	197		243	0.00030827	0.999692
ATG	46	ATG	197		243	0.00030827	0.999692
CAG	48	CAG	208		256	0.0001649	0.999835
GAT	42	GAT	203		245	1.8453e-05	0.999982
TGG	42	TGG	207		249	9.7879e-06	0.99999
ATC	42	ATC	214		256	3.1322e-06	0.999997
GTT	40	GTT	214		254	9.5325e-07	0.999999
GAA	38	GAA	214		252	2.6721e-07	1
AAC	36	AAC	220		256	2.1891e-08	1
ATT	35	ATT	217		252	1.8815e-08	1
TTT	21	TTT	185		206	8.9708e-11	1
CGT	29	CGT	227		256	1.5566e-11	1
GCA	28	GCA	228		256	4.7832e-12	1
TGA	25	TGA	216		241	3.8325e-12	1
CCG	27	CCG	229		256	1.4131e-12	1
TGC	22	TGC	231		253	3.5871e-15	1
AAA	13	AAA	195		208	2.9532e-16	1
CTG	19	CTG	237		256	1.6672e-17	1
CGC	8	CGC	240		248	5.7129e-26	1
GCG	17	GCG	231		248	5.222e-18	1

## Sheet: 4a
94 rare 6 nucleotide strings containing recognition site of restriction enzyme
NO.	rare 6 nucleotide strings	restriction enzyme	recognition site
1	GGGCCC	Eco75KI	GRGCYC
2	GGCGCC	Eco168I	GGYRCC
3	GAGACC	M.EcoPI	AGACC
4	GAGCCC	Eco75KI	GRGCYC
5	CCAAGG	Eco130I	CCWWGG
6	GGTCCC	Eco47I	GGWCC
7	GGGTCC	Eco47I	GGWCC
8	CACGTG	Eco72I	CACGTG
9	GGTCTC	Eco101I	GGTCTC
10	GAGCTC	Eco75KI	GRGCYC
11	CTCGAG	Eco27kI	CYCGRG
12	GGGCTC	Eco75KI	GRGCYC
13	AGGTCC	Eco47I	GGWCC
14	AGGACC	Eco47I	GGWCC
15	GGTCCT	Eco47I	GGWCC
16	CCCGAG	Eco27kI	CYCGRG
17	GGGACC	Eco47I	GGWCC
18	CGGCCG	EcoHAI	YGGCCR
19	AGACCC	M.EcoPI	AGACC
20	GGCCCT	Eco196II	GGNCC
21	CCTTGG	Eco130I	CCWWGG
22	GGACCC	Eco47I	GGWCC
23	AGGCCC	Eco196II	GGNCC
24	GCCGGC	EcopTZ3509ORFAP	GCCGGC
25	GGACCT	Eco47I	GGWCC
26	AGGGCC	Eco196II	GGNCC
27	GTACTA	M.EcoHSORF330P	GTAC
28	GGCCTA	M.EcoWphiP	GGCC
29	GATCTA	M.Eco67Dam	GATC
30	CTCGGG	Eco27kI	CYCGRG
31	AGACCT	M.EcoPI	AGACC
32	AGTACT	Eco255I	AGTACT
33	GAGGCC	M.EcoWphiP	GGCC
34	CGGTCC	Eco47I	GGWCC
35	CCCGGG	Eco27kI	CYCGRG
36	GTGTAC	M.EcoHSORF330P	GTAC
37	GGACCA	Eco47I	GGWCC
38	AGGCCT	Eco1524I	AGGCCT
39	GTACTC	M.EcoHSORF330P	GTAC
40	GTACCC	M.EcoHSORF330P	GTAC
41	AGACCA	M.EcoPI	AGACC
42	CGGACC	Eco47I	GGWCC
43	GTACAC	M.EcoHSORF330P	GTAC
44	GGCCAC	M.EcoWphiP	GGCC
45	GTACCT	M.EcoHSORF330P	GTAC
46	GGGCCT	Eco196II	GGNCC
47	AGACCG	M.EcoPI	AGACC
48	AGGTAC	M.EcoHSORF330P	GTAC
49	TTGTAC	M.EcoHSORF330P	GTAC
50	CCGGCC	M.EcoWphiP	GGCC
51	GGATCC	M.Eco67Dam	GATC
52	TACGTA	Eco105I	TACGTA
53	AAGCTT	EcoVIII	AAGCTT
54	GGCCTC	M.EcoWphiP	GGCC
55	TCGTAC	M.EcoHSORF330P	GTAC
56	TGGTCC	Eco47I	GGWCC
57	AGGATC	M.Eco67Dam	GATC
58	GAGTAC	M.EcoHSORF330P	GTAC
59	GTCGAC	M.Eco248534P	GTCGAC
60	GGGTAC	M.EcoHSORF330P	GTAC
61	AAGACC	M.EcoPI	AGACC
62	GGGGCC	Eco196II	GGNCC
63	AGTACA	M.EcoHSORF330P	GTAC
64	GTACGA	M.EcoHSORF330P	GTAC
65	GTACTT	M.EcoHSORF330P	GTAC
66	GAATTC	Eco159I	GAATTC
67	CCATGG	Eco130I	CCWWGG
68	CGGCCA	EcoHAI	YGGCCR
69	AAGTAC	M.EcoHSORF330P	GTAC
70	CGGCCC	Eco196II	GGNCC
71	GGCCAA	M.EcoWphiP	GGCC
72	ACGTAC	M.EcoHSORF330P	GTAC
73	ACGGCC	M.EcoWphiP	GGCC
74	CGGGCC	Eco196II	GGNCC
75	GTACCA	M.EcoHSORF330P	GTAC
76	CCCCGG	Eco1831I	CCSGG
77	TCGGCC	M.EcoWphiP	GGCC
78	GGCCTT	M.EcoWphiP	GGCC
79	GATCGG	M.Eco67Dam	GATC
80	AGATCT	M.Eco67Dam	GATC
81	AAGGCC	M.EcoWphiP	GGCC
82	CGGATC	M.Eco67Dam	GATC
83	GTACAA	M.EcoHSORF330P	GTAC
84	TGGGCC	Eco196II	GGNCC
85	AGATCG	M.Eco67Dam	GATC
86	TCCAGG	M.Eco103073ORFAP	CCWGG
87	AGCGCT	Eco47III	AGCGCT
88	GTACGG	M.EcoHSORF330P	GTAC
89	GGCCGG	M.EcoWphiP	GGCC
90	GTGGCC	M.EcoWphiP	GGCC
91	AGGCCA	M.EcoWphiP	GGCC
92	AGATCA	M.Eco67Dam	GATC
93	TTGGCC	M.EcoWphiP	GGCC
94	GCGGCC	M1.Eco536ORF3766P	GCSGC

## Sheet: 4b
NO.	the rare codon pairs
1	CCTAGG
2	CCTAGA
3	CTAGGA
4	CTAGAC
5	CCTAGT
6	GCCTAG
7	TCTAGG
8	TCTAGC
9	CTAGTA
10	TCTAGT
11	CTAGGG
12	TCTAGA
13	TTCTAG
14	CTAGAG
15	CCTAGC
16	CTAGAT
17	CTAGTC
18	CTAGGT
19	CTAGTT
20	ACTAGG
21	CTAGCA
22	GACTAG
23	CTAGCT
24	ATAGGA
25	GCTAGA
26	ACTAGA
27	CTAGTG
28	CTAGGC
29	CTAGAA
30	ACTAGT
31	GCTAGT
32	GGCTAG
33	GCTAGG
34	CATAGG
35	CCTAAG
36	CACTAG
37	ACTAGC
38	TATAGG
39	CTAGCC
40	ATAGGG
41	CTAAGA
42	TCTAAG
43	GTAGGA
44	CTTAGA
45	CTAGCG
46	ATAGAC
47	CTAAGG
48	CATAGA
49	AATAGG
50	AGTAGG
51	TTAGGA
52	TATAGT
53	ATAGTA
54	ATAGGT
55	TTAGAC
56	GAGTAG
57	GCTAGC
58	ACTAAG
59	ATAGAG
60	ATAGGC
61	GATAGG
62	CCTAAT
63	TGTAAG
64	CTAAGT
65	TTAGAG
66	CTTAGG
67	TGTAGG
68	TATAGA
69	TTAGTA
70	CTTAGT
71	AATAGA
72	TCTAAT
73	GAATAG
74	ATAGAT
75	GTAGGG
76	ATAGTT
77	CATAAG
78	CTAATA
79	GTAGAC
80	CCTAAA
81	ATAGTC
82	CTGAGG
83	TATAAG
84	CGTAGG
85	GATAGA
86	GTAGTA
87	AGTAGA
88	ACTAAT
89	ATTAGA
90	TTTAGA
91	TATAAT
92	TGTGAG
93	ATAAGG
94	CTGAGA
95	CTAATT
96	TTAGGG
97	CTAAGC
98	ATAGAA
99	GTAGGC
100	ATAAGT
101	CAATAG
102	ATAGCT
103	GTAGTC
104	CTAAAT
105	GTAGTT
106	TGTAGA
107	GTAAGG
108	TTAGAT
109	TTAGAA
110	CTAACT
111	GTAGCT
112	GTAGGT
113	ATTAGG
114	GTTAGA
115	AAGTAG
116	GTAGAG
117	ATAGTG
118	GCTAAG
119	CTAACA
120	TCTGAG
121	GTAAGT
122	GGTAGG
123	TTAGTT
124	GATAGT
125	TTAAGG
126	CTAATC
127	ATAGCA
128	TTAAGA
129	ATAAGA
130	CTTGAC
131	ACTGAG
132	GTAAGA
133	TTAGCT
134	ATTAGT
135	TTAGCA
136	AATAAG
137	CGTAGA
138	GTAGAT
139	TTAGTC
140	TTTAGG
141	AAATAG
142	TTGACA
143	CAGTAG
144	GTGAGG
145	GTTAGT
146	GTGAGA
147	AGTGAG
148	CTTAAG
149	CTAATG
150	GTTAGG
151	ATAATT
152	GTAGCA
153	CTAAAC
154	ATGAGG
155	TTTAGT
156	CCTGAG
157	CATTAG
158	TTGACT
159	TGTGAC
160	ATAGCC
161	ATAACT
162	ATAATA
163	GTAGCC
164	CATGAG
165	TTGAGG
166	TATGAG
167	TTAGTG
168	GTAACA
169	TTTAAG
170	CTTAAA
171	GTAACT
172	CTAAAG
173	ATAAGC
174	GTAATT
175	ATGAGA
176	GTAATA
177	TTGAGA
178	CTAAAA
179	AGTGAC
180	GATAAG
181	CTAACG
182	AATGAG
183	GCTAAT
184	CTAACC
185	GTAATC
186	GGTAGA
187	ATAATC
188	GCTGAG
189	TTAACA
190	TTAATA
191	GTTAAG
192	GGTAAG
193	TTAACT
194	ATTAAG
195	ATAACA
196	ATAGCG
197	ATAATG
198	ATGATA
199	TTAGCC
200	GTGATA
201	GTAAAT
202	CTGATA
